# Supplementary material for: iTRAQ analysis of a mouse acute myocardial infarction model reveals that vitamin D binding protein promotes cardiomyocyte apoptosis after hypoxia
Source: Oncotarget. 2017 Dec 6;9(2):1969–79. doi: 10.18632/oncotarget.23025 (PMC5788613; doi:10.18632/oncotarget.23025)
Supplement: Supplementary file 2 [file oncotarget-09-1969-s002.xlsx]

## Sheet: Table S3
Supplementary Table S3. Identification and quantitative information of 196 proteins that significantly accumulated at MI 3d compared to Sham 3d.
Protein No.	Peptides(95%)*	% Cov	114:113	115:113	116:113	117:113	118:113	119:113	121:113	MI3 vs Sham3	P	Accession No.	Protein Name
229	28	50.9	0.4699	0.413	0.7727	19.5884	19.2309	18.0302	24.4343	26.4095	0.000146466	tr|Q549A5|Q549A5_MOUSE	Clusterin OS=Mus musculus GN=Clu PE=2 SV=1
907	17	54	0.9638	0.4169	0.4529	17.8649	18.0302	8.8716	8.5507	18.2784	1.24349e-05	tr|Q3UP42|Q3UP42_MOUSE	S100 calcium binding protein A9 (Calgranulin B), isoform CRA_a OS=Mus musculus GN=S100a9 PE=2 SV=1
99	36	55.7	0.7943	0.912	0.5012	15.1356	15.9956	4.6559	4.8753	17.3501	0.000453637	tr|Q3V1T9|Q3V1T9_MOUSE	Putative uncharacterized protein OS=Mus musculus GN=Plg PE=2 SV=1
421	8	30.1	0.5152	0.7586	1.0864	12.4738	11.4815	3.4041	6.4863	15.81	0.00120669	tr|Q5ND36|Q5ND36_MOUSE	Serine (Or cysteine) peptidase inhibitor, clade F, member 2, isoform CRA_c OS=Mus musculus GN=Serpinf2 PE=2 SV=1
227	15	65.9	0.4966	0.4055	0.5495	10	10.7647	4.4055	4.6559	13.8746	0.00112502	tr|Q3UBS0|Q3UBS0_MOUSE	Putative uncharacterized protein OS=Mus musculus GN=Apoe PE=2 SV=1
73	40	41.6	0.6668	0.912	0.879	10.1859	10.666	5.1523	6.4269	12.5101	0.000463289	sp|P01029|CO4B_MOUSE	Complement C4-B OS=Mus musculus GN=C4b PE=1 SV=3
79	47	56.9	1.3062	0.871	0.5808	14.5881	13.5519	5.0119	5.9156	12.2019	0.000872371	sp|P13020|GELS_MOUSE	Gelsolin OS=Mus musculus GN=Gsn PE=1 SV=3
1207	3	44.3	0.7379	1.1169	0.9204	8.4723	9.8175	3.6308	4.1305	10.5241	0.00339306	tr|Q5I0U6|Q5I0U6_MOUSE	Serum amyloid A protein OS=Mus musculus GN=Saa1 PE=2 SV=1
158	23	43.9	0.7798	0.8166	1.2359	9.2897	9.2897	5.5463	4.7424	10.439	8.58806e-05	tr|E9Q5L2|E9Q5L2_MOUSE	Inter alpha-trypsin inhibitor, heavy chain 4 OS=Mus musculus GN=Itih4 PE=4 SV=1
2181	1	42.7	1.0093	0.2443	0.3837	11.9124	8.3176	3.0761	5.4954	10.0682	0.0183949	tr|Q53X15|Q53X15_MOUSE	Protein S100 OS=Mus musculus GN=S100a8 PE=2 SV=1
501	10	40	1.0093	1.0375	0.7516	7.7268	11.272	6.9183	7.8705	9.45543	0.0204456	sp|P29788|VTNC_MOUSE	Vitronectin OS=Mus musculus GN=Vtn PE=1 SV=2
619	8	33.2	1.3552	1.3183	1.0765	10.7647	11.0662	6.7298	6.0256	9.26923	0.000285897	tr|Q3TJ94|Q3TJ94_MOUSE	Prothrombin OS=Mus musculus GN=F2 PE=2 SV=1
560	7	39.8	0.7178	0.4246	0.673	7.379	8.3176	16.9044	19.4089	9.13762	0.00243999	tr|Q8C253|Q8C253_MOUSE	Galectin OS=Mus musculus GN=Lgals3 PE=2 SV=1
353	11	32.2	0.9376	0.7047	0.879	9.2045	8.3946	6.3096	6.1944	9.08294	0.00133964	tr|D6RGQ0|D6RGQ0_MOUSE	Complement factor H OS=Mus musculus GN=Cfh PE=4 SV=1
386	12	44	1.9409	1.7378	2.0512	12.942	13.3045	15.9956	19.4089	8.92465	0.000933307	sp|Q61176|ARGI1_MOUSE	Arginase-1 OS=Mus musculus GN=Arg1 PE=1 SV=1
2215	1	32.3	0.7727	2.1281	1.0186	7.5162	8.091	3.4995	3.6644	8.8042	0.000995123	sp|O08692|NGP_MOUSE	Neutrophilic granule protein OS=Mus musculus GN=Ngp PE=1 SV=1
917	4	48.9	1.3932	1.5704	1.2474	8.4723	10.8643	1.6144	2.6546	8.07981	0.0099307	sp|P34928|APOC1_MOUSE	Apolipoprotein C-I OS=Mus musculus GN=Apoc1 PE=1 SV=1
336	15	70.8	0.8166	0.9908	1.0568	6.4269	7.3114	11.8032	12.942	7.56264	0.0028461	tr|Q4FJV4|Q4FJV4_MOUSE	Annexin OS=Mus musculus GN=Anxa1 PE=2 SV=1
95	36	39	0.8551	0.9817	0.9638	6.6681	6.9823	2.704	3.02	7.35831	0.000429685	tr|D3YW52|D3YW52_MOUSE	Alpha-2-macroglobulin OS=Mus musculus GN=Pzp PE=4 SV=1
390	12	42.7	0.6427	1.803	1.6293	6.2517	5.445	3.6644	5.1523	7.12041	0.00380653	tr|Q3UBS3|Q3UBS3_MOUSE	Haptoglobin OS=Mus musculus GN=Hp PE=2 SV=1
572	10	43.9	0.4365	0.5702	0.5808	5.445	4.6559	3.1623	3.9084	7.0316	0.00614684	tr|A0A075B6A0|A0A075B6A0_MOUSE	Ig mu chain C region (Fragment) OS=Mus musculus GN=Ighm PE=4 SV=2
427	11	44.1	0.631	1.1912	0.8017	5.4954	5.1523	1.7061	2.2909	6.52833	0.00155408	tr|Q3UEK9|Q3UEK9_MOUSE	Alpha-2-HS-glycoprotein, isoform CRA_a OS=Mus musculus GN=Ahsg PE=2 SV=1
670	7	36.2	1.7378	1.4723	1.4322	8.7902	7.9433	1.6904	3.1333	6.11202	0.00318953	sp|P03987|IGHG3_MOUSE	Ig gamma-3 chain C region OS=Mus musculus PE=1 SV=2
132	20	40.9	1.4322	1.9231	1.8535	7.5162	7.1121	6.368	5.4954	6.01443	0.00117269	sp|Q61147|CERU_MOUSE	Ceruloplasmin OS=Mus musculus GN=Cp PE=1 SV=2
817	4	24.6	1.0765	0.9727	1.1272	5.7544	6.7298	1.5996	2.9648	6.01214	0.00436092	tr|Q99KA4|Q99KA4_MOUSE	Igh protein OS=Mus musculus GN=Igh-VJ558 PE=2 SV=1
870	9	42.7	0.6982	0.8872	0.8091	4.6559	4.7424	0.912	1.2023	5.53427	0.000829127	tr|Q9D8L4|Q9D8L4_MOUSE	Putative uncharacterized protein OS=Mus musculus GN=Ighg2a PE=1 SV=1
391	12	36.8	0.863	1.1912	0.912	5.1051	5.2	1.6293	1.8365	5.53145	0.000194746	sp|P21614|VTDB_MOUSE	Vitamin D-binding protein OS=Mus musculus GN=Gc PE=1 SV=2
476	8	44	0.7112	0.5395	0.9908	4.0926	5.2966	2.9648	2.8054	5.48691	0.0125162	tr|Q4FJR3|Q4FJR3_MOUSE	Lactotransferrin OS=Mus musculus GN=Ltf PE=2 SV=1
707	5	25.2	0.5808	1.8535	1.7378	4.2855	4.1687	5.3951	7.9433	5.34805	0.00199222	tr|B9EHC7|B9EHC7_MOUSE	Calsequestrin OS=Mus musculus GN=Casq2 PE=2 SV=1
658	6	54.5	1.8197	1.406	1.9231	7.379	7.5858	6.0813	9.1201	5.30723	0.0024051	sp|Q61599|GDIR2_MOUSE	Rho GDP-dissociation inhibitor 2 OS=Mus musculus GN=Arhgdib PE=2 SV=3
75	37	42.8	0.7244	0.7244	0.4786	4.0551	5.0582	2.704	2.6792	5.28491	0.00962543	sp|P28665|MUG1_MOUSE	Murinoglobulin-1 OS=Mus musculus GN=Mug1 PE=1 SV=3
1125	3	33.3	1.3183	0.263	0.7943	6.0256	6.1376	6.2517	5.5976	5.2466	0.00058634	tr|G5E899|G5E899_MOUSE	Plasminogen activator inhibitor 1 OS=Mus musculus GN=Serpine1 PE=3 SV=1
343	10	36.4	1.7865	1.9231	3.02	7.379	7.1121	3.9084	4.6559	5.20047	0.00249877	tr|Q3UEG8|Q3UEG8_MOUSE	Complement factor B, isoform CRA_a OS=Mus musculus GN=Cfb PE=2 SV=1
21	68	54.1	0.7798	0.8954	0.955	4.9204	4.3251	2.355	2.7797	5.19468	0.00357533	sp|P01027|CO3_MOUSE	Complement C3 OS=Mus musculus GN=C3 PE=1 SV=3
1412	9	43.6	2.2909	0.9376	1.7865	8.3946	8.3176	7.7983	4.9204	5.07831	0.00457837	tr|Q7TS98|Q7TS98_MOUSE	Anti-colorectal carcinoma light chain OS=Mus musculus PE=1 SV=1
544	9	33.9	1.0765	1.1272	1.406	4.9659	5.4954	5.1523	6.368	5.03795	0.00202323	sp|O08677|KNG1_MOUSE	Kininogen-1 OS=Mus musculus GN=Kng1 PE=1 SV=1
2862	1	25.8	5.8076	0.8166	2.9376	19.2309	14.8594	14.4544	15.8489	5.00768	0.0261568	sp|Q9JHH6|CBPB2_MOUSE	Carboxypeptidase B2 OS=Mus musculus GN=Cpb2 PE=1 SV=1
272	14	59.1	0.871	0.5702	0.9376	4.2073	5.0119	10	9.8175	4.92742	0.00603766	sp|Q8BMK4|CKAP4_MOUSE	Cytoskeleton-associated protein 4 OS=Mus musculus GN=Ckap4 PE=1 SV=2
1102	4	31.3	1.2246	1.1169	2.0893	5.445	5.1523	2.8054	1.9588	4.76369	0.00096804	tr|Q4JFI8|Q4JFI8_MOUSE	APCS amyloid P-component serum protein OS=Mus musculus GN=Apcs PE=2 SV=1
135	20	57.1	0.8472	0.879	0.5808	4.3251	4.4463	5.6494	7.8705	4.74848	0.000396209	tr|Q3U9M7|Q3U9M7_MOUSE	Putative uncharacterized protein OS=Mus musculus GN=Lcp1 PE=2 SV=1
155	19	60.9	0.7244	1.0765	1.1588	4.4463	3.6308	8.7902	10.3753	4.68401	0.0089352	tr|Q3TWG9|Q3TWG9_MOUSE	Putative uncharacterized protein OS=Mus musculus GN=Serpinh1 PE=2 SV=1
85	33	84.5	1.3552	1.6444	1.6596	5.2966	5.5463	2.3988	2.704	4.60381	0.00130329	tr|Q3V2G1|Q3V2G1_MOUSE	Putative uncharacterized protein OS=Mus musculus GN=Apoa1 PE=2 SV=1
14	81	49.7	1.0666	1.4997	1.406	4.7863	4.6132	3.4995	4.1305	4.54829	0.000319558	sp|Q8VHX6-2|FLNC_MOUSE	Isoform 2 of Filamin-C OS=Mus musculus GN=Flnc
29	96	59.8	1.5849	3.1915	2.5823	5.7016	5.9704	3.0761	4.5709	4.51546	0.00249026	sp|O55143-2|AT2A2_MOUSE	Isoform 2 of Sarcoplasmic/endoplasmic reticulum calcium ATPase 2 OS=Mus musculus GN=Atp2a2
845	5	37	0.5445	0.7447	0.787	3.5975	3.3419	2.5119	2.8314	4.49298	0.00462181	sp|P01887|B2MG_MOUSE	Beta-2-microglobulin OS=Mus musculus GN=B2m PE=1 SV=2
266	14	63.3	1.0666	1.4723	1.6749	4.529	4.7424	1.9055	2.8054	4.48631	0.000480677	sp|P06728|APOA4_MOUSE	Apolipoprotein A-IV OS=Mus musculus GN=Apoa4 PE=1 SV=3
640	6	57.4	0.673	0.8954	0.955	4.0551	3.4041	2.5351	1.2706	4.45858	0.00774243	sp|Q8VCG4|CO8G_MOUSE	Complement component C8 gamma chain OS=Mus musculus GN=C8g PE=1 SV=1
466	8	33.5	0.7798	0.6194	0.5058	3.8726	4.0179	1.4859	1.2474	4.43336	0.000929364	tr|A2A998|A2A998_MOUSE	Complement component C8 alpha chain OS=Mus musculus GN=C8a PE=4 SV=1
2359	2	50.9	0.871	1.6749	0.6252	3.2509	4.9204	1.8707	1.8535	4.36734	0.0319688	tr|A0A075B5Y1|A0A075B5Y1_MOUSE	Protein Ighv1-74 OS=Mus musculus GN=Ighv1-74 PE=4 SV=1
2209	4	41	1.6749	0.912	0.6486	5.5976	6.0813	10.0925	14.1906	4.36611	0.00419863	tr|Q3UC73|Q3UC73_MOUSE	Peptidyl-prolyl cis-trans isomerase OS=Mus musculus GN=Ppic PE=2 SV=1
305	15	51.6	0.8166	0.6368	0.6368	4.1305	3.6644	3.2211	3.4041	4.29093	0.00347332	tr|Q543J5|Q543J5_MOUSE	Antithrombin OS=Mus musculus GN=Serpinc1 PE=2 SV=1
492	10	44.4	0.7727	0.9036	0.8017	3.9446	3.5645	6.2517	5.8614	4.23597	0.00295392	tr|Q99LB4|Q99LB4_MOUSE	Capping protein (Actin filament), gelsolin-like OS=Mus musculus GN=Capg PE=2 SV=1
2000	30	90.7	0.8091	0.5058	1.406	2.9923	4.4875	4.2073	12.7057	4.13454	0.0319762	tr|Q58E70|Q58E70_MOUSE	Tpm3 protein OS=Mus musculus GN=Tpm3 PE=2 SV=1
65	56	62.4	0.7943	1.4191	1.5276	3.8371	3.5645	1.5276	1.4997	4.12506	0.00184433	sp|Q921I1|TRFE_MOUSE	Serotransferrin OS=Mus musculus GN=Tf PE=1 SV=1
712	7	35.7	0.4169	0.5808	1.1912	2.7542	3.0479	6.6069	8.5507	4.09493	0.0107279	sp|Q8BH97|RCN3_MOUSE	Reticulocalbin-3 OS=Mus musculus GN=Rcn3 PE=2 SV=1
1906	1	13.5	0.2535	1.1066	0.6855	2.9648	2.1677	2.5351	3.4356	4.09454	0.0354661	sp|Q07456|AMBP_MOUSE	Protein AMBP OS=Mus musculus GN=Ambp PE=2 SV=2
1084	4	43.3	1.3428	2.3988	3.1915	4.4875	4.6989	2.3768	4.8306	3.92112	0.00172269	tr|Q7JCZ0|Q7JCZ0_MOUSE	ATP synthase protein 8 OS=Mus musculus GN=mt-Atp8 PE=3 SV=1
58	55	78	1.1272	0.7112	0.879	4.529	3.6644	6.1376	6.1376	3.85173	0.0100646	sp|P52480|KPYM_MOUSE	Pyruvate kinase PKM OS=Mus musculus GN=Pkm PE=1 SV=4
1162	3	33	1.4322	0.3133	0.7727	4.529	4.7863	6.9183	10.4713	3.82999	0.00264887	tr|Q8BSZ5|Q8BSZ5_MOUSE	Cathepsin S OS=Mus musculus GN=Ctss PE=2 SV=1
1009	4	57.8	1.7539	1.3677	0.879	4.2855	5.9156	8.4723	9.5499	3.70424	0.0267663	tr|Q544F6|Q544F6_MOUSE	Cotl1 protein OS=Mus musculus GN=Cotl1 PE=2 SV=1
163	20	52.6	0.9727	2.0324	1.8197	4.0551	3.2211	5.2481	7.1779	3.68845	0.0119363	sp|Q91X72|HEMO_MOUSE	Hemopexin OS=Mus musculus GN=Hpx PE=1 SV=2
465	7	53.7	0.9462	1.1482	1.0471	3.6644	3.4041	1.3804	1.6293	3.63195	0.00134093	tr|Q5M9K1|Q5M9K1_MOUSE	Transthyretin OS=Mus musculus GN=Ttr PE=2 SV=1
979	6	53.9	1.1803	0.5916	1.0093	3.6644	4.2462	1.2134	0.5346	3.62822	0.00555525	tr|A0A0A6YXN4|A0A0A6YXN4_MOUSE	Protein Ighv1-18 (Fragment) OS=Mus musculus GN=Ighv1-18 PE=4 SV=1
753	5	68.4	1.4859	0.7244	0.8241	4.0926	4.9204	2.2909	4.0179	3.62565	0.0104746	tr|Q5BLJ9|Q5BLJ9_MOUSE	60S ribosomal protein L27 OS=Mus musculus GN=Rpl27 PE=2 SV=1
408	10	54.1	0.5808	0.6026	0.4613	2.6062	3.1046	4.7424	4.9659	3.6126	0.0119875	tr|G3X8T9|G3X8T9_MOUSE	Serine (Or cysteine) peptidase inhibitor, clade A, member 3N, isoform CRA_a OS=Mus musculus GN=Serpina3n PE=3 SV=1
1138	6	63	0.9727	1.406	1.2246	3.5318	3.5318	2.6062	2.2699	3.58068	1.43776e-05	tr|A2NVF0|A2NVF0_MOUSE	Immnuoglobulin kappa light chain (Fragment) OS=Mus musculus PE=4 SV=1
1884	3	52.5	0.7516	1.1695	1.0471	2.8576	3.3113	1.6144	1.888	3.52187	0.00671789	sp|P05367|SAA2_MOUSE	Serum amyloid A-2 protein OS=Mus musculus GN=Saa2 PE=1 SV=1
1763	2	36.3	3.767	2.9376	7.8705	8.8716	7.8705	10	4.7863	3.51208	0.0277041	sp|Q8K297|GT251_MOUSE	Procollagen galactosyltransferase 1 OS=Mus musculus GN=Colgalt1 PE=1 SV=2
1497	3	44.2	0.673	1.0093	1.0568	2.6062	3.1915	3.1046	4.1305	3.46545	0.012709	tr|Q3UL78|Q3UL78_MOUSE	Putative uncharacterized protein OS=Mus musculus GN=Cdc42 PE=2 SV=1
1198	3	55.1	0.7379	1.0093	1.5996	3.0761	2.8054	5.8076	7.4473	3.38426	0.00408394	sp|Q922Q8|LRC59_MOUSE	Leucine-rich repeat-containing protein 59 OS=Mus musculus GN=Lrrc59 PE=1 SV=1
1482	2	24.5	0.6918	0.6081	1.2134	2.704	2.9376	2.3768	0.4246	3.33467	0.00472534	sp|P52430|PON1_MOUSE	Serum paraoxonase/arylesterase 1 OS=Mus musculus GN=Pon1 PE=1 SV=2
1470	3	24.1	0.7244	0.3565	1.3183	3.0479	2.6792	3.02	2.3768	3.32121	0.00648443	tr|Q4FJS7|Q4FJS7_MOUSE	F10 protein OS=Mus musculus GN=F10 PE=2 SV=1
737	10	46.3	0.8395	0.929	0.7727	3.3729	2.729	3.5975	5.9704	3.31715	0.0116957	tr|F8WGL3|F8WGL3_MOUSE	Cofilin-1 OS=Mus musculus GN=Cfl1 PE=1 SV=1
225	25	42.3	0.4656	0.4365	1.0568	2.208	2.6303	1.2134	1.7061	3.30124	0.0192236	sp|Q4U4S6-2|XIRP2_MOUSE	Isoform 2 of Xin actin-binding repeat-containing protein 2 OS=Mus musculus GN=Xirp2
402	10	43.4	1.4723	1.0864	0.3105	4.2462	3.8726	3.9446	4.4875	3.28391	0.00559189	tr|Q3U1N0|Q3U1N0_MOUSE	Coronin OS=Mus musculus GN=Coro1a PE=2 SV=1
428	11	58	2.1086	4.1305	3.5645	5.1051	5.0582	4.9204	6.8549	3.26941	0.0119283	tr|Q6P3Z7|Q6P3Z7_MOUSE	Tnnt2 protein OS=Mus musculus GN=Tnnt2 PE=2 SV=1
104	24	69.7	0.597	0.912	0.7447	2.5586	2.6546	4.6559	5.2966	3.26437	0.00643572	tr|Q3TWE3|Q3TWE3_MOUSE	Protein disulfide-isomerase OS=Mus musculus GN=P4hb PE=2 SV=1
50	42	55.5	0.5861	0.5445	0.3802	2.729	2.4434	3.1333	3.6308	3.26108	0.00955012	sp|Q8VDD5|MYH9_MOUSE	Myosin-9 OS=Mus musculus GN=Myh9 PE=1 SV=4
862	4	29.2	0.8954	0.6026	1.4588	2.5823	3.4356	5.2	7.1779	3.175	0.0204207	sp|Q9D1D4|TMEDA_MOUSE	Transmembrane emp24 domain-containing protein 10 OS=Mus musculus GN=Tmed10 PE=2 SV=1
407	10	63.9	1.0375	0.7311	0.6486	3.1915	3.2509	2.8576	4.0551	3.16191	0.000127112	sp|P00920|CAH2_MOUSE	Carbonic anhydrase 2 OS=Mus musculus GN=Ca2 PE=1 SV=4
687	5	22.9	0.5395	0.3873	0.8395	2.421	2.4434	1.3932	0.9908	3.15973	0.00934519	sp|Q8BH35|CO8B_MOUSE	Complement component C8 beta chain OS=Mus musculus GN=C8b PE=1 SV=1
393	10	29	1.2359	1.0093	0.9908	3.3113	3.7325	3.4356	3.6983	3.15032	0.0049661	sp|Q99P72|RTN4_MOUSE	Reticulon-4 OS=Mus musculus GN=Rtn4 PE=1 SV=2
404	7	47.2	0.2831	0.7047	0.3837	1.9055	2.1281	2.2909	2.3121	3.14364	0.0335386	tr|Q3TNL1|Q3TNL1_MOUSE	Glucose-6-phosphate 1-dehydrogenase OS=Mus musculus GN=G6pdx PE=2 SV=1
519	10	50	1.028	1.7061	0.9462	2.9107	3.2509	1.2246	2.0701	3.03826	0.00337519	tr|Q8R3H6|Q8R3H6_MOUSE	Ighg protein OS=Mus musculus GN=Ighg PE=2 SV=1
2377	4	44.3	1.2706	0.863	1.0864	3.3419	3.5318	3.1046	2.884	3.02726	0.00255912	sp|P62717|RL18A_MOUSE	60S ribosomal protein L18a OS=Mus musculus GN=Rpl18a PE=1 SV=1
376	31	67.4	1.0471	0.787	0.9376	2.9648	3.1915	2.704	4.529	3.00733	0.00157997	sp|Q8CGP2-2|H2B1P_MOUSE	Isoform 2 of Histone H2B type 1-P OS=Mus musculus GN=Hist1h2bp
184	17	56.5	0.9204	0.8017	0.787	2.9376	2.8054	3.3113	3.9811	2.99052	0.000812842	sp|P40142|TKT_MOUSE	Transketolase OS=Mus musculus GN=Tkt PE=1 SV=1
1128	6	57.7	0.7311	1.7865	0.5598	2.5119	2.5823	1.9409	2.208	2.94275	0.00338097	sp|P01639|KV5A7_MOUSE	Ig kappa chain V-V region MOPC 41 OS=Mus musculus GN=Gm5571 PE=1 SV=1
931	3	20.8	1.4723	1.3428	0.6792	3.4356	3.8019	2.466	2.2491	2.92744	0.00768542	tr|Q6YJU2|Q6YJU2_MOUSE	GUGU alpha OS=Mus musculus GN=Fetub PE=2 SV=1
565	11	30.2	1.0471	0.8872	0.7586	2.704	3.281	1.2134	1.888	2.92365	0.0104681	sp|P06684|CO5_MOUSE	Complement C5 OS=Mus musculus GN=C5 PE=1 SV=2
1774	1	27.9	1.6144	0.6081	1.0965	3.767	3.7325	2.729	1.9953	2.86854	0.00775002	tr|Q3UEK1|Q3UEK1_MOUSE	Mannose binding lectin (C), isoform CRA_b OS=Mus musculus GN=Mbl2 PE=2 SV=1
741	4	48.5	0.2489	0.9638	0.5012	1.8365	1.7378	2.355	2.5586	2.86196	0.0458782	sp|P57759|ERP29_MOUSE	Endoplasmic reticulum resident protein 29 OS=Mus musculus GN=Erp29 PE=1 SV=2
1882	4	42.3	1.1376	1.2134	2.3768	2.9923	3.1046	2.6792	3.6644	2.85222	0.00100313	tr|A2A5N2|A2A5N2_MOUSE	Tyrosine 3-monooxygenase/tryptophan 5-monooxygenase activation protein, beta polypeptide OS=Mus musculus GN=Ywhab PE=2 SV=1
2496	1	20.2	0.3105	2.9923	2.5586	1.9953	1.7378	0.6792	0.6982	2.84861	0.0406078	RRRRRtr|B7ZNE0|B7ZNE0_MOUSE	REVERSED Tctex1 domain containing 1, isoform CRA_b OS=Mus musculus GN=Tctex1d1 PE=2 SV=1
978	3	55.5	0.5808	1.4322	0.597	2.4889	1.9953	0.3945	0.2512	2.83666	0.0231598	tr|E9QP56|E9QP56_MOUSE	Apolipoprotein C-III OS=Mus musculus GN=Apoc3 PE=4 SV=1
750	7	70.1	1.3804	1.5849	0.2128	2.7542	3.9811	4.9659	4.5709	2.82948	0.0385384	tr|Q542F1|Q542F1_MOUSE	Chloride intracellular channel protein OS=Mus musculus GN=Clic1 PE=2 SV=1
1908	1	47.6	0.9638	1.3183	0.9817	2.5586	2.9376	1.5849	2.0893	2.79876	0.00570906	tr|Q5M8Q0|Q5M8Q0_MOUSE	Ribosomal protein L15 OS=Mus musculus GN=Rpl15 PE=2 SV=1
992	3	60	0.5861	0.9817	1.1482	2.5823	1.803	0.7727	1.2246	2.76483	0.043325	tr|Q58EV3|Q58EV3_MOUSE	Major urinary protein 1 OS=Mus musculus GN=Mup1 PE=2 SV=1
1684	4	36.9	0.4656	0.7178	0.7586	1.8365	2.208	1.0864	1.2134	2.75962	0.029094	sp|P01898|HA10_MOUSE	H-2 class I histocompatibility antigen, Q10 alpha chain OS=Mus musculus GN=H2-Q10 PE=1 SV=3
1089	3	27.7	0.4529	0.4055	0.3221	2.1281	1.8707	1.0093	0.4831	2.75229	0.0260191	sp|P06683|CO9_MOUSE	Complement component C9 OS=Mus musculus GN=C9 PE=1 SV=2
120	41	60.5	2.1878	0.6486	1.7219	4.3652	4.4055	3.2509	2.8576	2.75133	0.0212263	sp|Q00897|A1AT4_MOUSE	Alpha-1-antitrypsin 1-4 OS=Mus musculus GN=Serpina1d PE=2 SV=1
623	8	53.8	0.8017	0.879	0.8472	2.0701	2.884	3.02	3.6644	2.74968	0.03196	tr|Q3TIK8|Q3TIK8_MOUSE	Putative uncharacterized protein OS=Mus musculus GN=Hnrnpa1 PE=2 SV=1
1297	5	37.5	0.879	0.7656	1.7219	2.5119	2.6546	2.5351	1.9953	2.7496	0.0016116	sp|Q8BUK6|HOOK3_MOUSE	Protein Hook homolog 3 OS=Mus musculus GN=Hook3 PE=1 SV=2
313	20	64.3	0.863	0.955	0.7112	2.884	2.2284	4.7863	5.3456	2.74418	0.0199779	sp|Q9WVA4|TAGL2_MOUSE	Transgelin-2 OS=Mus musculus GN=Tagln2 PE=1 SV=4
2141	3	51.4	0.5495	0.1542	0.5495	1.888	2.355	2.3335	4.3251	2.7383	0.0267132	tr|Q3TMX5|Q3TMX5_MOUSE	Arginine-rich, mutated in early stage tumors, isoform CRA_b OS=Mus musculus GN=Manf PE=2 SV=1
1175	3	28.1	0.4246	0.9638	1.3305	1.9953	1.8535	2.355	3.3419	2.70167	0.027443	tr|Q4VAG4|Q4VAG4_MOUSE	MCG12304 OS=Mus musculus GN=Rpl22 PE=2 SV=1
2110	1	15.1	1.6144	0.7656	0.0847	3.3729	3.6644	3.9811	2.466	2.69175	0.011417	tr|Q4JFN6|Q4JFN6_MOUSE	NADH-ubiquinone oxidoreductase chain 1 OS=Mus musculus GN=mt-Nd1 PE=3 SV=1
90	59	79.6	0.7943	0.787	0.7656	2.6792	2.1281	4.4463	5.0582	2.67921	0.0180333	tr|Q3U6S1|Q3U6S1_MOUSE	Putative uncharacterized protein OS=Mus musculus GN=Vim PE=2 SV=1
2294	1	15.1	0.8954	0.5649	0.6081	2.2699	2.8054	5.445	7.1121	2.67769	0.0141008	tr|Q60784|Q60784_MOUSE	Fibrillin-1 (Fragment) OS=Mus musculus GN=Fbn1 PE=2 SV=1
1278	2	45.2	0.9908	1.2023	1	2.5119	2.8054	1.3932	1.3677	2.67094	0.00385121	tr|Q497N1|Q497N1_MOUSE	MCG18667 OS=Mus musculus GN=Rps26 PE=2 SV=1
2026	1	37	0.8395	1.0965	0.9817	2.1478	2.7542	1.3428	1.7539	2.66485	0.0197428	sp|Q9D1K2|VATF_MOUSE	V-type proton ATPase subunit F OS=Mus musculus GN=Atp6v1f PE=1 SV=2
486	7	70.7	0.863	0.9817	0.8318	2.3988	2.5351	1.4859	2.3988	2.64836	0.00196843	tr|Q641N3|Q641N3_MOUSE	Rps16 protein (Fragment) OS=Mus musculus GN=Rps16 PE=2 SV=1
868	5	32.5	0.9376	0.6026	0.2754	2.3988	2.729	3.1915	3.8726	2.64647	0.00545722	tr|E9PVS1|E9PVS1_MOUSE	Inter-alpha-trypsin inhibitor heavy chain H3 OS=Mus musculus GN=Itih3 PE=4 SV=1
367	19	86.6	0.8872	1.9953	1.556	2.4434	2.5351	3.4995	3.8726	2.63804	0.00110206	tr|Q5SVY2|Q5SVY2_MOUSE	Peptidyl-prolyl cis-trans isomerase OS=Mus musculus GN=Ppia PE=2 SV=1
2008	5	26.2	1.0375	0.8318	1.0093	3.0761	2.2909	2.421	1.7061	2.63411	0.0257384	tr|Q99LA6|Q99LA6_MOUSE	Igh protein OS=Mus musculus GN=Igh PE=2 SV=1
372	11	56.9	2.9107	3.02	1.1588	4.6989	5.5976	7.2444	7.4473	2.6329	0.0470736	tr|Q3TFG3|Q3TFG3_MOUSE	Putative uncharacterized protein OS=Mus musculus GN=Eif4a1 PE=2 SV=1
1685	1	34.4	0.5754	1.2023	0.863	1.6749	2.3988	3.1046	2.9107	2.58582	0.0483729	tr|Q3THU7|Q3THU7_MOUSE	Putative uncharacterized protein OS=Mus musculus GN=Clta PE=2 SV=1
77	29	60.2	1.0093	1.406	1.2823	2.2284	2.9648	2.7797	3.9084	2.58458	0.0247797	tr|Q71LX8|Q71LX8_MOUSE	Heat shock protein 84b OS=Mus musculus GN=Hsp90ab1 PE=2 SV=1
467	9	35.7	1.9953	2.1878	2.8054	3.281	4.4463	3.281	6.3096	2.57981	0.045411	sp|Q9WUA3|PFKAP_MOUSE	ATP-dependent 6-phosphofructokinase, platelet type OS=Mus musculus GN=Pfkp PE=1 SV=1
574	8	38.4	0.929	0.7943	1.028	2.3335	2.5823	4.0551	4.5709	2.54837	0.00371026	sp|P40124|CAP1_MOUSE	Adenylyl cyclase-associated protein 1 OS=Mus musculus GN=Cap1 PE=1 SV=4
1250	5	37.5	0.9204	0.8318	1.0965	2.355	2.466	1.4454	1.2942	2.51041	0.00110509	tr|Q5M9L9|Q5M9L9_MOUSE	40S ribosomal protein S8 OS=Mus musculus GN=Rps8 PE=2 SV=1
1184	3	62.1	0.7516	1.1272	1.2134	2.2284	2.1677	1.3428	2.2909	2.50976	0.00461037	sp|P62830|RL23_MOUSE	60S ribosomal protein L23 OS=Mus musculus GN=Rpl23 PE=1 SV=1
1513	3	64.1	0.5297	0.9727	0.4406	1.7539	2.0512	1.3305	1.7865	2.48748	0.0274566	tr|Q4FZH2|Q4FZH2_MOUSE	MCG50660, isoform CRA_a OS=Mus musculus GN=Rpl26 PE=2 SV=1
358	10	45.5	0.8472	0.6486	0.5105	2.2699	2.2909	3.0761	3.4356	2.46903	0.00160751	sp|P23953|EST1C_MOUSE	Carboxylesterase 1C OS=Mus musculus GN=Ces1c PE=1 SV=4
154	19	58.9	1.6144	1.3183	0.9462	3.4041	2.9648	2.355	3.1623	2.43608	0.0190839	tr|Q9WVS5|Q9WVS5_MOUSE	Chaperonin containing TCP-1 theta subunit OS=Mus musculus GN=Cctq PE=3 SV=1
42	65	65	1.7539	1.4859	1.2589	3.3729	3.281	2.355	3.7325	2.41617	0.0179469	tr|Q3U9G2|Q3U9G2_MOUSE	Putative uncharacterized protein OS=Mus musculus GN=Hspa5 PE=2 SV=1
577	9	32.1	0.863	0.5598	0.7047	2.0701	2.421	2.1086	3.281	2.41068	0.00996621	tr|Q3V3W7|Q3V3W7_MOUSE	Putative uncharacterized protein OS=Mus musculus GN=F13a1 PE=2 SV=1
860	5	55	0.8872	0.8091	1.0093	2.1281	2.421	1.7219	2.1281	2.4105	0.00680992	tr|Q5BLJ7|Q5BLJ7_MOUSE	MCG10205 OS=Mus musculus GN=Rps13 PE=2 SV=1
414	9	56.7	1.0186	1.028	0.8551	2.421	2.4434	1.9055	2.2284	2.40979	5.23294e-05	tr|Q545X8|Q545X8_MOUSE	40S ribosomal protein S4 OS=Mus musculus GN=Rps4x PE=2 SV=1
1385	3	23.9	0.6486	1.6596	1.803	2.0701	1.8707	0.9817	1.1482	2.39039	0.0148461	tr|G0YP42|G0YP42_MOUSE	Anti-human Langerin 2G3 lambda chain OS=Mus musculus PE=1 SV=1
1071	3	43	1.3552	0.673	0.9908	2.5586	3.0479	1.5996	1.7865	2.38048	0.0164435	sp|Q64726|ZA2G_MOUSE	Zinc-alpha-2-glycoprotein OS=Mus musculus GN=Azgp1 PE=1 SV=2
1172	2	47	0.9462	0.9462	1.2134	2.5586	2.0701	2.8054	3.2211	2.37833	0.0159822	tr|Q545P0|Q545P0_MOUSE	ATPase, Na+/K+ transporting, beta 1 polypeptide OS=Mus musculus GN=Atp1b1 PE=2 SV=1
738	9	47	0.7943	0.871	1.1695	2.0893	2.1677	2.5119	2.9923	2.37251	0.00394779	tr|Q50HX4|Q50HX4_MOUSE	RAB14 protein OS=Mus musculus GN=Rab14 PE=2 SV=1
41	49	47.1	0.8241	0.7943	0.863	1.9953	2.3121	3.281	4.6989	2.36138	0.0103176	tr|B7FAV1|B7FAV1_MOUSE	Filamin, alpha (Fragment) OS=Mus musculus GN=Flna PE=4 SV=1
2530	1	31	1.028	2.466	1.2246	2.466	2.3121	1.6293	0.9908	2.35607	0.00160987	sp|Q9Z0U1|ZO2_MOUSE	Tight junction protein ZO-2 OS=Mus musculus GN=Tjp2 PE=1 SV=2
2087	1	11.3	0.4786	0.6607	0.3837	1.7865	1.6904	1.7701	1.6144	2.35148	0.0318684	tr|W0TGY1|W0TGY1_MOUSE	NADH-ubiquinone oxidoreductase chain 4 OS=Mus musculus GN=ND4 PE=3 SV=1
1433	2	40.6	0.413	0.4613	0.4875	1.6293	1.6904	1.4454	2.0893	2.3494	0.0419608	tr|Q545V2|Q545V2_MOUSE	Protein S100 OS=Mus musculus GN=S100a4 PE=2 SV=1
2896	6	57.9	0.9727	1.7061	1.0864	2.704	1.9055	1.2134	1.2589	2.33665	0.0404182	tr|A2MY50|A2MY50_MOUSE	Anti-acid phosphatase variable light chain 11 (Fragment) OS=Mus musculus PE=2 SV=1
849	5	30.5	1.3183	2.0137	1.6293	2.8054	2.5823	1.7539	2.7797	2.32399	0.00783065	sp|P05555-2|ITAM_MOUSE	Isoform 2 of Integrin alpha-M OS=Mus musculus GN=Itgam
1669	1	43.3	1.2474	0.8241	0.7516	2.2284	2.9923	1.2134	1.7061	2.323	0.0329066	sp|Q8BP67|RL24_MOUSE	60S ribosomal protein L24 OS=Mus musculus GN=Rpl24 PE=1 SV=2
340	17	82.8	1.1695	0.929	0.912	2.4889	2.5351	1.4723	1.6749	2.31574	0.00188327	tr|Q545F4|Q545F4_MOUSE	Hspb1 protein OS=Mus musculus GN=Hspb1 PE=2 SV=1
143	29	43.3	1.4322	0.157	0.929	3.02	2.6062	5.2	5.8076	2.31321	0.0166747	tr|Q8K173|Q8K173_MOUSE	Col3a1 protein (Fragment) OS=Mus musculus GN=Col3a1 PE=2 SV=1
446	11	47.8	1.9588	0.492	1.6596	3.4674	3.3729	6.1376	6.6681	2.31185	0.0282223	sp|Q9ERE2|KRT81_MOUSE	Keratin, type II cuticular Hb1 OS=Mus musculus GN=Krt81 PE=2 SV=2
461	17	86.4	0.8017	0.7112	1.0965	2.1086	2.0324	2.0512	1.2589	2.29838	0.0040731	tr|B2RTM0|B2RTM0_MOUSE	Histone H4 OS=Mus musculus GN=Hist2h4 PE=2 SV=1
970	25	44.6	1.3428	2.0701	2.2284	2.5351	2.8314	1.8365	1.8707	2.29064	0.0108632	tr|D3YYN7|D3YYN7_MOUSE	Sodium/potassium-transporting ATPase subunit alpha-2 OS=Mus musculus GN=Atp1a2 PE=3 SV=1
2601	34	54.1	0.7178	0.6855	0.9727	2.0701	1.8535	1.0965	1.4191	2.28408	0.0125186	tr|A0A0A0MQA3|A0A0A0MQA3_MOUSE	Alpha-1-antitrypsin 1-1 OS=Mus musculus GN=Serpina1a PE=3 SV=1
1151	3	50	1.2942	1.4191	0.7943	2.355	2.884	1.7061	2.1677	2.28358	0.0198745	sp|P86048|RL10L_MOUSE	60S ribosomal protein L10-like OS=Mus musculus GN=Rpl10l PE=2 SV=1
1070	4	41	1.3552	1.3804	0.7244	2.4889	2.8576	1.5417	3.02	2.27008	0.0140327	tr|Q6ZWZ4|Q6ZWZ4_MOUSE	60S ribosomal protein L36 OS=Mus musculus GN=Rpl36 PE=2 SV=1
314	18	78.2	0.9462	1.1272	1.0965	2.1281	2.2699	2.6303	3.8019	2.25979	0.00190228	sp|Q6IRU2|TPM4_MOUSE	Tropomyosin alpha-4 chain OS=Mus musculus GN=Tpm4 PE=2 SV=3
2169	1	31.3	0.7943	1.7865	1.0186	2.0137	2.0324	2.2909	3.4995	2.25497	0.00415446	sp|Q9ERG0|LIMA1_MOUSE	LIM domain and actin-binding protein 1 OS=Mus musculus GN=Lima1 PE=1 SV=3
1434	2	38.3	0.5916	0.673	0.8318	1.9409	1.6444	1.2134	0.871	2.25264	0.0292556	tr|Q542D9|Q542D9_MOUSE	Transferrin receptor, isoform CRA_a OS=Mus musculus GN=Tfrc PE=2 SV=1
1225	31	64.7	0.6982	0.3908	1.3804	2.0137	1.7865	3.02	3.4356	2.23778	0.0154062	tr|Q58E64|Q58E64_MOUSE	Elongation factor 1-alpha OS=Mus musculus GN=Eef1a1 PE=2 SV=1
412	10	37.9	0.9638	1.1066	0.9204	2.5351	1.8365	2.1086	2.2909	2.22609	0.0375156	sp|Q9JKR6|HYOU1_MOUSE	Hypoxia up-regulated protein 1 OS=Mus musculus GN=Hyou1 PE=1 SV=1
1146	3	32	0.4875	1.1695	0.6792	1.5849	1.7219	2.1086	3.02	2.22306	0.0377603	tr|Q58EA6|Q58EA6_MOUSE	MCG10725, isoform CRA_a OS=Mus musculus GN=Rps25 PE=2 SV=1
2470	1	21.4	0.863	1.3062	0.9727	2.2491	1.888	1.556	1.6904	2.22067	0.0138261	tr|Q5NCB2|Q5NCB2_MOUSE	Protein Gm12185 OS=Mus musculus GN=Gm12185 PE=4 SV=1
1456	5	30.3	2.1281	1.5996	2.704	3.6644	3.281	2.3768	2.6792	2.22033	0.0425806	tr|Q5SUH7|Q5SUH7_MOUSE	Clathrin interactor 1 OS=Mus musculus GN=Clint1 PE=2 SV=1
245	12	75.7	1.0864	0.9727	1.1588	2.1677	2.4434	1.7061	2.4434	2.21007	0.00642212	tr|Q9CZP6|Q9CZP6_MOUSE	Putative uncharacterized protein OS=Mus musculus GN=Rps3 PE=2 SV=1
731	6	33.7	0.8091	1.3183	1.1803	1.9055	2.0512	2.8576	3.02	2.18711	0.00613718	tr|Q5SUC3|Q5SUC3_MOUSE	Calnexin, isoform CRA_a OS=Mus musculus GN=Canx PE=2 SV=1
394	9	56.1	0.879	0.879	0.6138	2.0324	2.0701	1.6293	2.0701	2.18334	0.00161656	tr|Q3UAC2|Q3UAC2_MOUSE	40S ribosomal protein S3a OS=Mus musculus GN=Rps3a1 PE=2 SV=1
708	5	54.9	1.028	0.2858	1.2359	1.9055	2.5119	2.6546	2.884	2.17821	0.0294502	sp|Q62422|OSTF1_MOUSE	Osteoclast-stimulating factor 1 OS=Mus musculus GN=Ostf1 PE=1 SV=2
591	10	50.8	0.7586	0.6855	0.9204	1.9055	1.9231	1.5704	2.2491	2.17707	0.00669899	sp|P68040|GBLP_MOUSE	Guanine nucleotide-binding protein subunit beta-2-like 1 OS=Mus musculus GN=Gnb2l1 PE=1 SV=3
291	37	51.7	0.9036	0.7516	1.0965	2.0137	2.1086	3.2211	3.7325	2.16553	0.00184836	tr|Q1A602|Q1A602_MOUSE	Non-muscle alpha-actinin 4 OS=Mus musculus GN=Actn4 PE=2 SV=1
254	15	69.4	0.9036	1.0375	1.3305	2.1086	2.0137	3.2211	4.6989	2.16553	0.00184836	tr|Q9DCY1|Q9DCY1_MOUSE	Peptidyl-prolyl cis-trans isomerase OS=Mus musculus GN=Ppib PE=2 SV=1
745	10	44.1	1.2706	1.5704	1.4997	2.3335	2.5823	1.7701	1.7539	2.16498	0.00938487	tr|A0A0B6VMB2|A0A0B6VMB2_MOUSE	MAb 31C6 heavy chain OS=Mus musculus GN=HC PE=4 SV=1
1600	2	36.9	0.5598	0.6368	0.7244	1.8365	1.5276	2.8314	2.7797	2.15675	0.0392567	tr|Q545I6|Q545I6_MOUSE	Cathepsin Z, isoform CRA_b OS=Mus musculus GN=Ctsz PE=2 SV=1
866	5	51.9	1.5276	1.7219	0.8091	2.8054	2.6303	2.6062	2.9648	2.15054	0.017326	tr|Q3UC02|Q3UC02_MOUSE	MCG23457 OS=Mus musculus GN=Rps11 PE=2 SV=1
848	6	40.8	0.7244	1.3428	1.028	1.6749	2.0324	2.9376	3.6308	2.14991	0.0240567	tr|Q3U5U6|Q3U5U6_MOUSE	Putative uncharacterized protein OS=Mus musculus GN=Hmox1 PE=2 SV=1
234	23	71.4	1.5417	1.1588	1.2246	2.7797	2.6792	3.5975	4.2073	2.14774	0.0169334	tr|Q542G9|Q542G9_MOUSE	Annexin OS=Mus musculus GN=Anxa2 PE=2 SV=1
71	27	65.5	1.2134	1.2589	1.0093	2.3768	2.3768	2.355	3.3419	2.14765	0.00349184	sp|P26041|MOES_MOUSE	Moesin OS=Mus musculus GN=Msn PE=1 SV=3
663	8	53.6	0.5058	0.912	0.5105	1.5996	1.6293	1.6293	1.8707	2.14431	0.0367813	sp|P13634|CAH1_MOUSE	Carbonic anhydrase 1 OS=Mus musculus GN=Ca1 PE=2 SV=4
562	9	59.6	1.1482	1.6444	1.1066	2.2909	2.3121	1.2706	1.888	2.14272	0.00184934	tr|Q4VBC9|Q4VBC9_MOUSE	Ndufb11 protein (Fragment) OS=Mus musculus GN=Ndufb11 PE=2 SV=1
647	5	64.2	1.1695	1.5704	1.1169	2.3121	2.3335	2.4889	2.884	2.14132	0.00236349	tr|Q5M9P3|Q5M9P3_MOUSE	Rps19 protein (Fragment) OS=Mus musculus GN=Rps19 PE=2 SV=1
836	9	36.1	1.6293	1.7061	1.4191	3.02	2.5586	4.9659	3.3729	2.12171	0.0317082	tr|Q7JCZ1|Q7JCZ1_MOUSE	Cytochrome c oxidase subunit 2 OS=Mus musculus GN=mt-Co2 PE=2 SV=1
801	4	46.2	1.0093	0.929	0.7244	2.1677	2.0701	1.6144	2.1878	2.10909	0.000964964	tr|Q5M9M5|Q5M9M5_MOUSE	MCG10806 OS=Mus musculus GN=Rpl23a PE=2 SV=1
948	6	20.5	0.7516	0.6486	0.8017	1.6293	2.0512	2.208	3.0479	2.10122	0.0293999	tr|Q91XL1|Q91XL1_MOUSE	Leucine-rich HEV glycoprotein OS=Mus musculus GN=Lrg1 PE=2 SV=1
490	13	77.4	1.5417	1.3804	1.6596	2.8054	2.5351	2.704	4.0179	2.10115	0.0218704	sp|P99027|RLA2_MOUSE	60S acidic ribosomal protein P2 OS=Mus musculus GN=Rplp2 PE=1 SV=3
1962	1	22.8	0.6546	0.2249	1.3428	1.7539	1.7219	2.2491	1.0471	2.10069	0.017208	sp|Q91YR5|MET13_MOUSE	Methyltransferase-like protein 13 OS=Mus musculus GN=Mettl13 PE=1 SV=1
2	737	82.3	0.8395	0.673	0.9817	1.9055	1.9409	0.1995	0.3048	2.091	0.00332013	tr|B2RQQ1|B2RQQ1_MOUSE	MCG133649, isoform CRA_a OS=Mus musculus GN=Myh6 PE=2 SV=1
542	16	51.7	1.3183	1.1912	1.2023	2.1086	2.729	5.5976	5.8614	2.0867	0.0343975	sp|P07759|SPA3K_MOUSE	Serine protease inhibitor A3K OS=Mus musculus GN=Serpina3k PE=1 SV=2
1378	4	35.8	0.912	0.9036	1.0965	2.2699	1.6904	1.7865	1.3305	2.07129	0.0365154	tr|A0A075B5M7|A0A075B5M7_MOUSE	Protein Igkv5-39 OS=Mus musculus GN=Igkv5-39 PE=4 SV=3
1294	27	52.3	0.5861	0.863	0.631	1.6596	1.6144	1.3428	1.3183	2.06418	0.0279017	sp|Q00898|A1AT5_MOUSE	Alpha-1-antitrypsin 1-5 OS=Mus musculus GN=Serpina1e PE=1 SV=1
92	41	40.3	0.6918	0.9727	0.8241	1.5849	1.888	2.208	2.421	2.05278	0.0270807	sp|Q9JHU4|DYHC1_MOUSE	Cytoplasmic dynein 1 heavy chain 1 OS=Mus musculus GN=Dync1h1 PE=1 SV=2
1014	3	33.4	0.9817	1.0765	0.6138	2.0137	2.0512	2.2284	2.4889	2.05122	0.000200484	tr|Q3TDE6|Q3TDE6_MOUSE	Putative uncharacterized protein OS=Mus musculus GN=Pck2 PE=2 SV=1
131	21	61	0.955	0.7586	0.7112	1.9055	2.0893	2.6062	3.3113	2.04338	0.00424821	sp|P27773|PDIA3_MOUSE	Protein disulfide-isomerase A3 OS=Mus musculus GN=Pdia3 PE=1 SV=2
168	20	28.6	1.0093	0.871	0.8241	1.977	2.1281	2.1086	3.02	2.04305	0.00258856	sp|P02469|LAMB1_MOUSE	Laminin subunit beta-1 OS=Mus musculus GN=Lamb1 PE=1 SV=3
2051	1	24.9	1.2023	1.3183	1.8535	1.9953	2.4889	2.9648	2.9923	2.03614	0.0252713	tr|Q3TIR2|Q3TIR2_MOUSE	Putative uncharacterized protein OS=Mus musculus GN=Arl1 PE=2 SV=1
1425	2	25.6	1.5704	0.9376	1.556	2.8314	2.3988	2.5119	2.1281	2.03478	0.0327073	sp|O35744|CHIL3_MOUSE	Chitinase-like protein 3 OS=Mus musculus GN=Chil3 PE=1 SV=2
1898	1	41	0.8551	1.0965	1.3305	2.0137	1.7539	0.5058	1.556	2.03094	0.0116748	sp|Q8C3X2|CC90B_MOUSE	Coiled-coil domain-containing protein 90B, mitochondrial OS=Mus musculus GN=Ccdc90b PE=2 SV=1
183	13	42.8	0.9204	0.8017	1.2246	2.1677	1.7219	1.0375	1.6144	2.02541	0.024514	tr|E9QQ93|E9QQ93_MOUSE	Xin actin-binding repeat-containing protein 1 OS=Mus musculus GN=Xirp1 PE=4 SV=1
401	12	61.8	0.6792	0.5346	0.7379	1.6293	1.7701	2.0893	1.9231	2.02442	0.0195319	tr|Q4FJQ0|Q4FJQ0_MOUSE	MCG130610 OS=Mus musculus GN=Rab7 PE=2 SV=1
383	14	49.3	0.7311	0.8551	0.8954	1.6293	1.8707	1.9588	2.2491	2.02184	0.0196447	tr|Q3V0Z8|Q3V0Z8_MOUSE	Putative uncharacterized protein (Fragment) OS=Mus musculus GN=Ddx5 PE=2 SV=1
854	4	46.1	1.1588	0.8551	1.1272	2.4889	1.8707	2.1478	2.466	2.01946	0.0373978	sp|Q9CXW4|RL11_MOUSE	60S ribosomal protein L11 OS=Mus musculus GN=Rpl11 PE=1 SV=4
187	23	51.7	1.2023	1.3677	1.6144	2.1281	2.3121	0.3532	1.1376	2.01616	0.00730273	tr|G5E902|G5E902_MOUSE	MCG10343, isoform CRA_b OS=Mus musculus GN=Slc25a3 PE=3 SV=1
1087	4	39.2	0.955	0.9817	0.787	1.9588	1.977	1.556	1.7378	2.0132	0.000299997	tr|Q80V08|Q80V08_MOUSE	Rpl17 protein (Fragment) OS=Mus musculus GN=Rpl17 PE=2 SV=1
116	42	70.3	1.3804	1.6293	1.1169	2.7542	2.0324	6.0813	6.792	2.01084	0.0491571	sp|P05213|TBA1B_MOUSE	Tubulin alpha-1B chain OS=Mus musculus GN=Tuba1b PE=1 SV=2
442	8	64	0.7656	0.7656	0.8318	1.8197	1.7219	2.7797	2.6792	2.00589	0.00992246	tr|Q543K9|Q543K9_MOUSE	Purine nucleoside phosphorylase OS=Mus musculus GN=Pnp PE=2 SV=1
*, Peptides(95%), dentification confidence > 95% peptides numbers; %Cov, 95% confidential peptides coverage of the identified proteins; iTRAQ lable, 113 and 114 for Sham 3d, 115 and 116 for Sham 7d, 117 and 118 for MI 3d, 119 and 121 for Mi 7d.

## Sheet: Table S4
Supplementary Table S4. Identification and quantitative information of 124 proteins that significantly reduced at MI 3d compared to Sham 3d.
Protein No.	Peptides(95%)*	% Cov	114:113	115:113	116:113	117:113	118:113	119:113	121:113	MI3 vs Sham3	P	Accession No.	Protein Name
67	111	94.2	1.3062	1.3428	1.5136	0.0955	0.0847	0.056	0.118	0.0781372	0.010072	tr|Q3UVB1|Q3UVB1_MOUSE	Myoglobin OS=Mus musculus GN=Mb PE=2 SV=1
54	85	84.8	0.8318	0.9204	0.9204	0.166	0.1514	0.2228	0.2109	0.173272	0.00610091	sp|P21550|ENOB_MOUSE	Beta-enolase OS=Mus musculus GN=Eno3 PE=1 SV=3
1421	3	32.3	1.1803	0.6081	0.9462	0.1786	0.2109	0.2188	0.2965	0.178645	0.00515033	sp|O09114|PTGDS_MOUSE	Prostaglandin-H2 D-isomerase OS=Mus musculus GN=Ptgds PE=1 SV=1
1130	6	63.4	0.9204	0.597	0.263	0.0759	0.3076	0.2466	0.2512	0.199698	0.0122406	tr|Q5SVI8|Q5SVI8_MOUSE	Myosin, light polypeptide 7, regulatory OS=Mus musculus GN=Myl7 PE=2 SV=1
679	5	45.5	0.871	0.9462	0.9817	0.182	0.1923	0.2679	0.2606	0.200053	0.0036966	sp|P24472|GSTA4_MOUSE	Glutathione S-transferase A4 OS=Mus musculus GN=Gsta4 PE=1 SV=3
101	52	77.2	1.0666	1.0186	1.0864	0.2291	0.1941	0.2884	0.413	0.204781	0.00104467	sp|P09411|PGK1_MOUSE	Phosphoglycerate kinase 1 OS=Mus musculus GN=Pgk1 PE=1 SV=4
935	22	58.9	1.1066	1.0666	1.1169	0.2291	0.207	0.3133	0.302	0.207016	0.00211014	tr|Q5NCI4|Q5NCI4_MOUSE	Phosphoglycerate mutase 2, isoform CRA_b OS=Mus musculus GN=Pgam2 PE=2 SV=1
1359	3	37.9	1.4997	1.0186	1.2589	0.4571	0.0718	0.8166	0.6368	0.211585	0.0445165	tr|B2RWB7|B2RWB7_MOUSE	9630033F20Rik protein OS=Mus musculus GN=9630033F20Rik PE=2 SV=1
188	16	54.8	1.0864	1.1169	1.1803	0.2291	0.2128	0.4246	0.4966	0.2118	0.00142318	tr|Q66JR7|Q66JR7_MOUSE	Pgm2 protein (Fragment) OS=Mus musculus GN=Pgm2 PE=2 SV=1
165	31	53.3	1.1376	0.9908	1.0765	0.2249	0.2333	0.207	0.2535	0.214353	0.00333543	sp|P16125|LDHB_MOUSE	L-lactate dehydrogenase B chain OS=Mus musculus GN=Ldhb PE=1 SV=2
113	46	71.9	0.871	0.9036	1.0093	0.2188	0.1837	0.2535	0.2188	0.215126	0.00409318	sp|P05201|AATC_MOUSE	Aspartate aminotransferase, cytoplasmic OS=Mus musculus GN=Got1 PE=1 SV=3
34	52	67.7	1.0186	0.912	1.0864	0.2333	0.2089	0.3981	0.7943	0.219063	0.00018929	sp|Q64727|VINC_MOUSE	Vinculin OS=Mus musculus GN=Vcl PE=1 SV=4
1471	2	69.1	0.9727	0.7178	0.9638	0.3532	0.0817	0.4699	0.7178	0.220459	0.0150362	tr|Q5GQ64|Q5GQ64_MOUSE	Gamma-synuclein (Fragment) OS=Mus musculus GN=Sncg PE=2 SV=1
114	37	60.9	1.0965	1.2023	1.1695	0.2466	0.2466	0.3436	0.5248	0.235249	0.00180154	sp|O88492-2|PLIN4_MOUSE	Isoform 2 of Perilipin-4 OS=Mus musculus GN=Plin4
886	6	52	1.1376	0.9727	1.0568	0.3467	0.16	0.5598	0.7727	0.237042	0.0098149	tr|A2RTT4|A2RTT4_MOUSE	MCG4297 OS=Mus musculus GN=Ube2n PE=2 SV=1
703	12	77.1	0.9036	0.9036	0.9638	0.2655	0.2109	0.3873	0.4966	0.250263	0.00298598	sp|P15626|GSTM2_MOUSE	Glutathione S-transferase Mu 2 OS=Mus musculus GN=Gstm2 PE=1 SV=2
534	8	42	1.0666	1.028	1.1588	0.2729	0.2443	0.3733	0.1706	0.250266	0.00109061	sp|Q9DCV4|RMD1_MOUSE	Regulator of microtubule dynamics protein 1 OS=Mus musculus GN=Rmdn1 PE=1 SV=2
1785	2	40.6	0.8472	0.5395	0.2089	0.3311	0.1355	0.8091	0.7112	0.252599	0.0154173	sp|O08915|AIP_MOUSE	AH receptor-interacting protein OS=Mus musculus GN=Aip PE=1 SV=1
3244	1	38	1.1912	0.6918	0.4365	0.16	0.4018	1.0864	0.5248	0.256389	0.016989	tr|V9GWT6|V9GWT6_MOUSE	ELKS/Rab6-interacting/CAST family member 1 OS=Mus musculus GN=Erc1 PE=1 SV=1
312	19	63.8	0.9817	0.8017	0.787	0.278	0.2443	0.3311	0.4786	0.263562	0.000344874	tr|Q6GT24|Q6GT24_MOUSE	Peroxiredoxin 6 OS=Mus musculus GN=Prdx6 PE=2 SV=1
2539	1	18.5	0.6138	0.2911	0.2911	0.1959	0.2312	0.302	0.2032	0.264655	0.0461278	tr|B2RTM1|B2RTM1_MOUSE	Transmembrane protein 158 OS=Mus musculus GN=Tmem158 PE=2 SV=1
46	52	66.5	0.912	0.879	1.0093	0.3133	0.1941	0.3908	0.1038	0.265377	0.00547237	tr|B7ZCI2|B7ZCI2_MOUSE	Nebulette OS=Mus musculus GN=Nebl PE=4 SV=1
80	65	48.8	1.028	0.8318	1.0093	0.3076	0.2312	0.2249	0.3076	0.26568	0.00148609	sp|Q9JKS4|LDB3_MOUSE	LIM domain-binding protein 3 OS=Mus musculus GN=Ldb3 PE=1 SV=1
1809	2	43.6	1.028	0.955	0.8872	0.2938	0.263	0.2884	0.4875	0.274556	0.000399773	sp|Q9DAK9|PHP14_MOUSE	14 kDa phosphohistidine phosphatase OS=Mus musculus GN=Phpt1 PE=2 SV=1
182	16	49.6	1.0471	0.9462	1	0.2805	0.2992	0.302	0.2355	0.283181	0.000595263	sp|P17563|SBP1_MOUSE	Selenium-binding protein 1 OS=Mus musculus GN=Selenbp1 PE=1 SV=2
31	48	63.9	1.0864	1.0186	1.0864	0.3133	0.2805	0.3436	0.3133	0.284605	0.00190587	sp|Q9WUB3|PYGM_MOUSE	Glycogen phosphorylase, muscle form OS=Mus musculus GN=Pygm PE=1 SV=3
316	11	49.3	1.2474	1.2246	1.0864	0.3467	0.2992	0.2355	0.2884	0.287399	0.0119309	tr|Q3UQ71|Q3UQ71_MOUSE	Putative uncharacterized protein OS=Mus musculus GN=Ephx2 PE=2 SV=1
704	5	47.8	1.0375	0.9727	1.0375	0.3251	0.2606	0.3597	0.5395	0.28746	0.00131529	tr|Q3UBU9|Q3UBU9_MOUSE	Peptidyl-prolyl cis-trans isomerase OS=Mus musculus GN=Fkbp3 PE=2 SV=1
228	37	64.7	1.1588	0.863	0.879	0.2884	0.3342	0.2754	0.302	0.288401	0.00568873	tr|Q3UGT5|Q3UGT5_MOUSE	Alpha-1,4 glucan phosphorylase OS=Mus musculus GN=Pygb PE=2 SV=1
83	45	39.6	0.9462	0.6668	0.6607	0.2938	0.2729	0.6486	0.5445	0.291183	0.000872962	sp|P11531|DMD_MOUSE	Dystrophin OS=Mus musculus GN=Dmd PE=1 SV=3
1132	3	40.4	0.8318	0.7379	0.6368	0.2704	0.2655	0.3192	0.3802	0.292554	0.00822299	sp|Q91V64|ISOC1_MOUSE	Isochorismatase domain-containing protein 1 OS=Mus musculus GN=Isoc1 PE=1 SV=1
473	9	36.8	0.9727	0.9204	0.8472	0.3532	0.2249	0.2729	0.2489	0.29305	0.00436554	sp|P32020|NLTP_MOUSE	Non-specific lipid-transfer protein OS=Mus musculus GN=Scp2 PE=1 SV=3
109	24	61	1.1169	1.3932	1.4191	0.3162	0.3162	0.3981	0.4571	0.298739	0.003072	sp|Q91ZJ5|UGPA_MOUSE	UTP--glucose-1-phosphate uridylyltransferase OS=Mus musculus GN=Ugp2 PE=2 SV=3
241	19	67.4	1.2706	1.3804	1	0.2992	0.3837	0.302	0.4018	0.300758	0.0152164	tr|Q3UDY1|Q3UDY1_MOUSE	MCG6067, isoform CRA_b OS=Mus musculus GN=Akr1b3 PE=2 SV=1
399	19	56.7	1.1803	0.9462	1.0864	0.3597	0.3105	0.4055	0.2729	0.307389	0.00748688	sp|P19157|GSTP1_MOUSE	Glutathione S-transferase P 1 OS=Mus musculus GN=Gstp1 PE=1 SV=2
482	10	63.5	1.2942	1.2246	1.2706	0.3467	0.3631	0.2148	0.597	0.309389	0.0164447	sp|Q99LX0|PARK7_MOUSE	Protein deglycase DJ-1 OS=Mus musculus GN=Park7 PE=1 SV=1
499	7	43.5	0.9036	0.7244	0.929	0.2884	0.302	0.2754	0.3945	0.310149	0.00272558	tr|A5GZX3|A5GZX3_MOUSE	Lactoylglutathione lyase OS=Mus musculus GN=Glo1 PE=2 SV=1
493	6	70.8	1.0186	1.0864	1.1803	0.3105	0.3281	0.3048	0.5012	0.316358	0.00017207	sp|O35143|ATIF1_MOUSE	ATPase inhibitor, mitochondrial OS=Mus musculus GN=Atpif1 PE=1 SV=2
651	5	48.3	0.912	0.955	0.871	0.302	0.3048	0.2911	0.3631	0.317364	0.00225979	sp|O09131|GSTO1_MOUSE	Glutathione S-transferase omega-1 OS=Mus musculus GN=Gsto1 PE=2 SV=2
513	6	52.5	0.7656	0.9204	0.8017	0.227	0.3373	0.2355	0.3664	0.319608	0.0217459	sp|Q9CQ60|6PGL_MOUSE	6-phosphogluconolactonase OS=Mus musculus GN=Pgls PE=2 SV=1
454	8	54.8	1.2589	1.4322	1.1066	0.4093	0.3162	0.2421	0.4831	0.321174	0.0153589	sp|Q9WVQ5|MTNB_MOUSE	Methylthioribulose-1-phosphate dehydratase OS=Mus musculus GN=Apip PE=1 SV=1
1107	3	35.1	0.7656	1.1482	0.8241	0.3076	0.2679	0.3251	0.5346	0.325952	0.0188326	sp|Q8R1G2|CMBL_MOUSE	Carboxymethylenebutenolidase homolog OS=Mus musculus GN=Cmbl PE=2 SV=1
609	43	71.4	0.9036	0.7244	0.7516	0.413	0.2089	0.9817	0.9727	0.326697	0.0148214	sp|Q04447|KCRB_MOUSE	Creatine kinase B-type OS=Mus musculus GN=Ckb PE=1 SV=1
15	77	56.3	1.028	0.8166	0.879	0.3467	0.3373	0.3373	0.4285	0.337278	0.000241297	sp|E9Q557|DESP_MOUSE	Desmoplakin OS=Mus musculus GN=Dsp PE=1 SV=1
653	6	33.5	0.673	0.8872	0.7447	0.3532	0.2148	0.2858	0.2655	0.33951	0.0447996	tr|Q3T9Z2|Q3T9Z2_MOUSE	Glyoxylate reductase/hydroxypyruvate reductase OS=Mus musculus GN=Grhpr PE=2 SV=1
634	5	65.2	0.955	0.8318	0.929	0.3532	0.3133	0.4571	0.3945	0.340921	0.00108576	sp|Q9D967|MGDP1_MOUSE	Magnesium-dependent phosphatase 1 OS=Mus musculus GN=Mdp1 PE=1 SV=1
267	15	46.8	1.1482	1.0965	1.1588	0.3981	0.3404	0.2992	0.3342	0.343776	0.00624472	sp|Q1XH17|TRI72_MOUSE	Tripartite motif-containing protein 72 OS=Mus musculus GN=Trim72 PE=1 SV=1
1911	12	58.3	1.2706	0.9817	0.8954	0.3945	0.413	0.5297	0.413	0.355633	0.0163452	sp|Q80W21|GSTM7_MOUSE	Glutathione S-transferase Mu 7 OS=Mus musculus GN=Gstm7 PE=1 SV=1
636	5	24.7	1.3183	0.7943	1.0568	0.4406	0.3908	0.3698	0.4699	0.358625	0.0219403	sp|Q149B8|PERM1_MOUSE	PGC-1 and ERR-induced regulator in muscle protein 1 OS=Mus musculus GN=Perm1 PE=1 SV=2
233	16	50.5	0.9908	0.9727	0.8017	0.4699	0.2443	1.2942	1.4454	0.35875	0.0149432	tr|Q3UCD9|Q3UCD9_MOUSE	Cathepsin D, isoform CRA_a OS=Mus musculus GN=Ctsd PE=2 SV=1
215	15	69.7	0.9817	0.929	0.8954	0.3802	0.3342	0.2051	0.2704	0.360499	0.000761276	sp|P10649|GSTM1_MOUSE	Glutathione S-transferase Mu 1 OS=Mus musculus GN=Gstm1 PE=1 SV=2
327	11	50.9	1.1482	1.1588	1.1169	0.3873	0.3873	0.5058	0.6081	0.360581	0.00572061	tr|Q3TLX1|Q3TLX1_MOUSE	Putative uncharacterized protein OS=Mus musculus GN=Nampt PE=2 SV=1
2444	1	22.8	0.8241	0.871	1.1482	0.1959	0.4656	0.7379	0.6138	0.362645	0.0344378	tr|S4R2T8|S4R2T8_MOUSE	Disks large homolog 1 OS=Mus musculus GN=Dlg1 PE=1 SV=1
32	126	88.6	0.9908	0.9727	1.0666	0.3908	0.3342	0.2291	0.4529	0.364175	0.00102297	tr|A0A0A0MQF6|A0A0A0MQF6_MOUSE	Glyceraldehyde-3-phosphate dehydrogenase OS=Mus musculus GN=Gapdh PE=3 SV=1
185	27	65.7	1.0093	1.2023	1.028	0.4055	0.3342	0.2228	0.2249	0.368138	0.00159609	sp|Q9R0Y5-2|KAD1_MOUSE	Isoform 2 of Adenylate kinase isoenzyme 1 OS=Mus musculus GN=Ak1
1365	2	60.3	1	1	0.8872	0.3802	0.3698	0.4742	0.3873	0.375	3.46076e-05	sp|Q6W8Q3|PC4L1_MOUSE	Purkinje cell protein 4-like protein 1 OS=Mus musculus GN=Pcp4l1 PE=1 SV=1
1257	53	94	1.4859	1.5704	1.1482	0.5495	0.3837	0.7798	0.4246	0.375397	0.0470736	tr|E9Q456|E9Q456_MOUSE	Tropomyosin alpha-1 chain OS=Mus musculus GN=Tpm1 PE=1 SV=1
146	16	56.5	1.0375	1.1169	1.0765	0.3664	0.4055	0.263	0.4018	0.378847	0.000913697	tr|E9Q9C1|E9Q9C1_MOUSE	Actin-binding LIM protein 1 OS=Mus musculus GN=Ablim1 PE=1 SV=1
98	26	42.2	1.1482	1.1803	1.1588	0.3908	0.4285	0.4487	0.4966	0.381389	0.00649218	sp|Q3UTJ2-2|SRBS2_MOUSE	Isoform 2 of Sorbin and SH3 domain-containing protein 2 OS=Mus musculus GN=Sorbs2
1736	1	59.4	0.955	0.8954	0.8091	0.3076	0.4406	0.4529	0.4613	0.382711	0.00663382	tr|D6RI61|D6RI61_MOUSE	Phytanoyl-CoA dioxygenase domain-containing protein 1 OS=Mus musculus GN=Phyhd1 PE=4 SV=1
1181	3	38.8	0.8395	1.1169	1.1588	0.4093	0.2965	0.5297	0.2208	0.383691	0.0143306	sp|P54797|TNG2_MOUSE	Transport and Golgi organization 2 homolog OS=Mus musculus GN=Tango2 PE=2 SV=1
563	6	43.8	1.2246	1.1066	1.0568	0.3373	0.52	0.5445	0.2051	0.385373	0.0210155	tr|E9PZ54|E9PZ54_MOUSE	Protein Gcom1 OS=Mus musculus GN=Gcom1 PE=4 SV=1
867	8	83.9	1.0093	1.2023	1.1912	0.3767	0.4055	0.4055	0.5598	0.38929	0.000303862	tr|Q548W7|Q548W7_MOUSE	Diazepam binding inhibitor OS=Mus musculus GN=Dbi PE=2 SV=1
181	26	90.2	1.1912	1.1169	1.1482	0.413	0.4406	0.1236	0.207	0.389558	0.0101138	sp|Q9JJW5|MYOZ2_MOUSE	Myozenin-2 OS=Mus musculus GN=Myoz2 PE=1 SV=1
207	17	42.3	0.8872	0.8017	0.929	0.4169	0.3221	0.3105	0.3597	0.391585	0.00803606	tr|A6H663|A6H663_MOUSE	BCL2-associated athanogene 3 OS=Mus musculus GN=Bag3 PE=2 SV=1
257	30	78	1	0.9376	1.0093	0.3698	0.4169	0.2228	0.4246	0.39335	0.000751787	tr|Q542H7|Q542H7_MOUSE	Fabp4 protein OS=Mus musculus GN=Fabp4 PE=2 SV=1
1080	3	59.4	1.2589	0.9204	1.0666	0.6026	0.302	0.7178	0.1459	0.40046	0.0380702	tr|Q8BTB8|Q8BTB8_MOUSE	Putative uncharacterized protein (Fragment) OS=Mus musculus GN=Mrpl49 PE=2 SV=1
323	23	73.6	1.4997	1.1803	1.0965	0.4699	0.5395	0.3631	0.6026	0.403808	0.0490215	sp|Q8CI51-3|PDLI5_MOUSE	Isoform 3 of PDZ and LIM domain protein 5 OS=Mus musculus GN=Pdlim5
1764	3	29.9	1.3428	1.4997	1.3062	0.5754	0.3767	0.263	0.302	0.406394	0.0362306	sp|Q8VDQ1|PTGR2_MOUSE	Prostaglandin reductase 2 OS=Mus musculus GN=Ptgr2 PE=1 SV=2
538	19	85	1.0093	1.2589	1.0375	0.4365	0.3837	0.4325	0.3631	0.408202	0.00101332	tr|Q5EBQ2|Q5EBQ2_MOUSE	MCG7941, isoform CRA_f OS=Mus musculus GN=Pebp1 PE=2 SV=1
613	8	77.1	1.1272	1.2823	1	0.5346	0.3342	1.9588	2.6546	0.408424	0.0168926	sp|P37804|TAGL_MOUSE	Transgelin OS=Mus musculus GN=Tagln PE=1 SV=3
994	3	32.7	0.9638	0.8872	1.0765	0.4613	0.3436	0.6138	0.4093	0.409869	0.00555142	tr|Q3TKP4|Q3TKP4_MOUSE	Fructose bisphosphatase 2 OS=Mus musculus GN=Fbp2 PE=2 SV=1
364	11	54.9	0.7447	0.8872	0.7943	0.3981	0.3192	0.3565	0.2377	0.411131	0.0307369	sp|Q9DBG5|PLIN3_MOUSE	Perilipin-3 OS=Mus musculus GN=Plin3 PE=1 SV=1
2152	2	24.5	1.0765	0.9204	0.8472	0.4529	0.4018	0.4325	0.7112	0.411606	0.00281089	sp|Q9D9V3|ECHD1_MOUSE	Ethylmalonyl-CoA decarboxylase OS=Mus musculus GN=Echdc1 PE=1 SV=2
676	8	90.7	0.8318	0.6252	0.8166	0.3873	0.3698	0.3133	0.207	0.413309	0.0119385	tr|Q3UNI8|Q3UNI8_MOUSE	D-dopachrome tautomerase OS=Mus musculus GN=Ddt PE=2 SV=1
710	9	70.1	0.871	0.7311	0.9817	0.4487	0.3251	0.4365	0.4571	0.413576	0.0127517	sp|P08228|SODC_MOUSE	Superoxide dismutase [Cu-Zn] OS=Mus musculus GN=Sod1 PE=1 SV=2
1522	5	48.2	1.2474	1.1066	0.9376	0.3192	0.6138	0.3631	0.8241	0.415146	0.0380117	sp|P48774|GSTM5_MOUSE	Glutathione S-transferase Mu 5 OS=Mus musculus GN=Gstm5 PE=1 SV=1
831	5	33.9	1.0471	0.6486	0.5916	0.3048	0.5495	1.977	1.5849	0.417322	0.0204903	tr|Q3T9Y3|Q3T9Y3_MOUSE	Putative uncharacterized protein OS=Mus musculus GN=Alox12 PE=2 SV=1
1224	4	43	1.1376	0.5546	0.7047	0.2858	0.6081	0.7112	0.3767	0.418179	0.0355203	sp|Q9CPQ3|TOM22_MOUSE	Mitochondrial import receptor subunit TOM22 homolog OS=Mus musculus GN=Tomm22 PE=2 SV=3
660	6	43.6	1.0568	0.9462	0.929	0.3837	0.4786	0.4446	0.4325	0.419243	0.00423217	tr|A0A509|A0A509_MOUSE	MCG4625 OS=Mus musculus GN=Myot PE=2 SV=1
180	31	40.2	1.1695	0.8166	0.7656	0.5012	0.4093	0.7311	0.4966	0.419682	0.0113297	sp|Q71LX4|TLN2_MOUSE	Talin-2 OS=Mus musculus GN=Tln2 PE=1 SV=3
331	23	78.1	1	1.3305	1.3804	0.4529	0.3873	0.1343	0.3311	0.4201	0.00159196	tr|Q56A15|Q56A15_MOUSE	Cytochrome c OS=Mus musculus GN=Cycs PE=2 SV=1
1287	2	24.3	0.9727	0.6855	0.7047	0.4285	0.4093	0.4742	0.5152	0.424697	0.000431867	sp|P35505|FAAA_MOUSE	Fumarylacetoacetase OS=Mus musculus GN=Fah PE=1 SV=2
205	39	77.6	0.8551	0.7112	1.2589	0.3945	0.3945	0.3945	0.413	0.425314	0.00898826	sp|P17751|TPIS_MOUSE	Triosephosphate isomerase OS=Mus musculus GN=Tpi1 PE=1 SV=4
1454	7	45.2	0.955	1.2942	0.9817	0.5012	0.3311	0.787	0.7943	0.425729	0.0118462	sp|P50396|GDIA_MOUSE	Rab GDP dissociation inhibitor alpha OS=Mus musculus GN=Gdi1 PE=1 SV=3
494	7	40.8	0.9036	0.9462	0.5649	0.4571	0.3565	0.3133	0.2291	0.427401	0.00797496	tr|Q3TE41|Q3TE41_MOUSE	Putative uncharacterized protein OS=Mus musculus GN=Msi2 PE=2 SV=1
1876	1	29.2	1.3305	1	0.912	0.5445	0.4613	0.5649	0.6081	0.431581	0.0301342	sp|Q8BVZ1|PLIN5_MOUSE	Perilipin-5 OS=Mus musculus GN=Plin5 PE=1 SV=1
56	111	73.2	1.1376	1.3305	1.2706	0.4656	0.4571	0.2208	0.4325	0.431652	0.00631668	tr|A6ZI44|A6ZI44_MOUSE	Fructose-bisphosphate aldolase OS=Mus musculus GN=Aldoa PE=2 SV=1
458	11	49.7	1.028	1.1588	1.028	0.4325	0.4446	0.4875	0.5445	0.432495	0.000350842	sp|Q8BZF8|PGM5_MOUSE	Phosphoglucomutase-like protein 5 OS=Mus musculus GN=Pgm5 PE=1 SV=2
2098	1	24.6	0.7798	0.9204	0.871	0.4169	0.3532	0.4966	0.4406	0.432689	0.0239352	tr|D3Z7Q2|D3Z7Q2_MOUSE	Protein Smim20 OS=Mus musculus GN=Smim20 PE=4 SV=1
348	16	50.4	1.3183	1.028	1.0375	0.4966	0.5105	0.3873	0.3767	0.434413	0.0271399	tr|Q91XH5|Q91XH5_MOUSE	Sepiapterin reductase OS=Mus musculus GN=Spr PE=2 SV=1
1902	1	26.4	1.0375	0.2911	0.4786	0.3837	0.5058	0.6982	0.6252	0.436564	0.00607701	tr|Q3UGH8|Q3UGH8_MOUSE	Putative uncharacterized protein (Fragment) OS=Mus musculus GN=Kpna4 PE=2 SV=1
203	15	50.7	1.0093	0.9908	1	0.4742	0.4246	0.5495	0.5861	0.44732	0.00102934	tr|Q9CQ73|Q9CQ73_MOUSE	Plakophilin 2 OS=Mus musculus GN=Pkp2 PE=2 SV=1
16	79	54.1	1.2023	0.8318	1.1588	0.5916	0.3981	0.9204	1.0965	0.449394	0.0246911	tr|J3QQ16|J3QQ16_MOUSE	Protein Col6a3 OS=Mus musculus GN=Col6a3 PE=4 SV=1
317	22	58.2	1.1803	0.7244	0.6918	0.5346	0.4487	0.8166	1.5849	0.450993	0.0133636	sp|P09528|FRIH_MOUSE	Ferritin heavy chain OS=Mus musculus GN=Fth1 PE=1 SV=2
2167	2	40.9	0.8241	0.5916	0.955	0.4285	0.3945	0.7379	0.3404	0.451181	0.0152828	sp|Q8BJY1|PSMD5_MOUSE	26S proteasome non-ATPase regulatory subunit 5 OS=Mus musculus GN=Psmd5 PE=1 SV=4
540	10	32.9	1.1169	0.9376	0.9638	0.4285	0.5297	0.3908	0.4875	0.452643	0.0086724	sp|Q8BGK2|ARHL1_MOUSE	[Protein ADP-ribosylarginine] hydrolase-like protein 1 OS=Mus musculus GN=Adprhl1 PE=2 SV=1
1126	4	37.2	1.2474	1.3932	1.2246	0.5395	0.4786	0.3802	0.4613	0.453012	0.0201867	sp|Q8R086|SUOX_MOUSE	Sulfite oxidase, mitochondrial OS=Mus musculus GN=Suox PE=2 SV=2
179	24	33.7	1.1588	0.9376	1.0471	0.52	0.4656	0.879	0.9036	0.45655	0.00993175	sp|P10493|NID1_MOUSE	Nidogen-1 OS=Mus musculus GN=Nid1 PE=1 SV=2
324	549	80.6	0.8091	0.3945	0.6427	0.413	0.413	0.3565	0.2704	0.456581	0.0178498	tr|B2RXX9|B2RXX9_MOUSE	Myosin, heavy polypeptide 7, cardiac muscle, beta OS=Mus musculus GN=Myh7 PE=2 SV=1
516	8	32.3	0.879	0.8954	0.7447	0.3499	0.52	1.1066	0.4529	0.462959	0.0201141	sp|Q3UIZ8|MYLK3_MOUSE	Myosin light chain kinase 3 OS=Mus musculus GN=Mylk3 PE=1 SV=1
507	6	47.2	0.8954	0.6194	0.879	0.492	0.3873	0.1888	0.5152	0.463913	0.0102813	sp|A2AMM0|MURC_MOUSE	Muscle-related coiled-coil protein OS=Mus musculus GN=Murc PE=2 SV=1
311	10	66.8	0.9036	0.955	0.9817	0.5152	0.3733	0.4018	0.3532	0.466747	0.0136958	sp|Q9CPV4|GLOD4_MOUSE	Glyoxalase domain-containing protein 4 OS=Mus musculus GN=Glod4 PE=1 SV=1
1429	2	33.7	1.0965	1.2474	1.0186	0.492	0.492	0.4699	0.4093	0.469354	0.00372012	sp|Q9D0M5|DYL2_MOUSE	Dynein light chain 2, cytoplasmic OS=Mus musculus GN=Dynll2 PE=1 SV=1
825	5	50.4	1.2023	0.9462	1.0471	0.4656	0.5702	0.7656	0.9376	0.470326	0.0180337	tr|Q9D1M5|Q9D1M5_MOUSE	Phosphomannomutase OS=Mus musculus GN=Pmm2 PE=2 SV=1
740	5	54	1.1066	1.5136	1.6444	0.5012	0.492	0.1888	0.4699	0.471471	0.00455448	sp|Q9WTP6|KAD2_MOUSE	Adenylate kinase 2, mitochondrial OS=Mus musculus GN=Ak2 PE=1 SV=5
761	7	58.7	0.929	0.7112	0.8241	0.4365	0.4786	0.2805	0.3162	0.474391	0.00328135	tr|Q545G3|Q545G3_MOUSE	Titin-cap OS=Mus musculus GN=Tcap PE=2 SV=1
420	12	68.1	1.0666	1.0965	1.0965	0.4656	0.5152	0.2805	0.6546	0.474596	0.00289908	tr|Q3UHW9|Q3UHW9_MOUSE	Putative uncharacterized protein OS=Mus musculus GN=Cfl2 PE=2 SV=1
169	49	82.5	1.0965	1.1066	1.2134	0.5012	0.4966	0.1393	0.207	0.475936	0.00382165	tr|Q497F1|Q497F1_MOUSE	Troponin I, cardiac 3 OS=Mus musculus GN=Tnni3 PE=2 SV=1
803	12	70.7	0.8872	0.8954	1.0765	0.3873	0.5152	0.1159	0.1528	0.478222	0.0143539	sp|Q62425|NDUA4_MOUSE	Cytochrome c oxidase subunit NDUFA4 OS=Mus musculus GN=Ndufa4 PE=1 SV=2
584	8	51	1.0093	0.8472	1	0.5649	0.3981	0.5495	0.4656	0.479271	0.0122791	sp|Q8BVI4|DHPR_MOUSE	Dihydropteridine reductase OS=Mus musculus GN=Qdpr PE=1 SV=2
927	3	43.8	1.3677	1.2023	1.3804	0.5808	0.5546	1.4997	0.6252	0.479537	0.039512	sp|Q9QZ06|TOLIP_MOUSE	Toll-interacting protein OS=Mus musculus GN=Tollip PE=1 SV=1
1163	4	36.8	0.7798	0.4966	0.879	0.4487	0.4093	0.787	0.3076	0.482077	0.0270758	sp|Q99JW2|ACY1_MOUSE	Aminoacylase-1 OS=Mus musculus GN=Acy1 PE=1 SV=1
166	17	54.7	1.1066	1.0965	0.8551	0.5346	0.4831	0.3945	0.492	0.483101	0.00580756	tr|Q3UBP0|Q3UBP0_MOUSE	Adenylosuccinate synthetase isozyme 1 OS=Mus musculus GN=Adssl1 PE=2 SV=1
263	20	40.5	0.9817	0.929	1.0093	0.5546	0.4093	0.5598	0.879	0.486401	0.0100409	sp|Q02788|CO6A2_MOUSE	Collagen alpha-2(VI) chain OS=Mus musculus GN=Col6a2 PE=2 SV=3
281	26	84.1	0.879	0.879	0.7178	0.4742	0.4406	0.1294	0.138	0.486855	0.0082715	tr|Q3U7H9|Q3U7H9_MOUSE	Putative uncharacterized protein (Fragment) OS=Mus musculus GN=Prdx5 PE=2 SV=1
1174	2	29.8	1.1376	1.1482	1.0093	0.4875	0.5546	0.5012	0.8017	0.487509	0.00948708	tr|A8CVP1|A8CVP1_MOUSE	LIM and senescent cell antigen-like domains 1 isoform D OS=Mus musculus GN=Lims1 PE=2 SV=1
230	20	39	1.2246	1.2134	0.9376	0.6607	0.4325	0.7586	1.2942	0.491414	0.0357976	sp|Q04857|CO6A1_MOUSE	Collagen alpha-1(VI) chain OS=Mus musculus GN=Col6a1 PE=2 SV=1
510	7	48.1	0.8872	0.7112	0.9376	0.4325	0.4966	0.4406	0.52	0.492317	0.00892383	tr|Q543N7|Q543N7_MOUSE	Protein kinase C and casein kinase substrate in neurons 3, isoform CRA_a OS=Mus musculus GN=Pacsin3 PE=2 SV=1
1000	6	41.1	0.9908	0.9638	1.0864	0.5754	0.4055	0.3565	0.4169	0.492716	0.0136158	sp|P62075|TIM13_MOUSE	Mitochondrial import inner membrane translocase subunit Tim13 OS=Mus musculus GN=Timm13 PE=1 SV=1
1542	2	35.3	1.2359	0.955	0.9908	0.5916	0.5105	0.3499	0.4656	0.492911	0.0225764	tr|Q9CVI1|Q9CVI1_MOUSE	Putative uncharacterized protein (Fragment) OS=Mus musculus GN=Nqo2 PE=2 SV=1
656	6	59.6	1.3552	1.3305	1.1376	0.5808	0.5808	1.0471	0.9727	0.493207	0.0391492	sp|P61082|UBC12_MOUSE	NEDD8-conjugating enzyme Ubc12 OS=Mus musculus GN=Ube2m PE=2 SV=1
87	24	62.6	0.9727	0.8395	0.863	0.4406	0.5346	0.4169	0.5297	0.494348	0.00474624	sp|Q8BH64|EHD2_MOUSE	EH domain-containing protein 2 OS=Mus musculus GN=Ehd2 PE=1 SV=1
568	15	74.4	1.0375	1.2359	1.2359	0.4786	0.5297	0.1445	0.0946	0.494871	0.00188564	sp|P56391|CX6B1_MOUSE	Cytochrome c oxidase subunit 6B1 OS=Mus musculus GN=Cox6b1 PE=1 SV=2
*, Peptides(95%), dentification confidence > 95% peptides numbers; %Cov, 95% confidential peptides coverage of the identified proteins; iTRAQ lable, 113 and 114 for Sham 3d, 115 and 116 for Sham 7d, 117 and 118 for MI 3d, 119 and 121 for Mi 7d.

## Sheet: Table S5
Supplementary Table S5. Identification and quantitative information of 330 proteins that significantly accumulated at MI 7d compared to Sham 7d.
Protein No.	Peptides(95%)*	% Cov	114:113	115:113	116:113	117:113	118:113	119:113	121:113	MI7 vs Sham7	P	Accession No.	Protein Name
229	28	50.9	0.4699	0.413	0.7727	19.5884	19.2309	18.0302	24.4343	35.8139	0.0116522	tr|Q549A5|Q549A5_MOUSE	Clusterin OS=Mus musculus GN=Clu PE=2 SV=1
560	7	39.8	0.7178	0.4246	0.673	7.379	8.3176	16.9044	19.4089	33.0843	0.00253442	tr|Q8C253|Q8C253_MOUSE	Galectin OS=Mus musculus GN=Lgals3 PE=2 SV=1
907	17	54	0.9638	0.4169	0.4529	17.8649	18.0302	8.8716	8.5507	20.0302	0.000190181	tr|Q3UP42|Q3UP42_MOUSE	S100 calcium binding protein A9 (Calgranulin B), isoform CRA_a OS=Mus musculus GN=S100a9 PE=2 SV=1
1162	3	33	1.4322	0.3133	0.7727	4.529	4.7863	6.9183	10.4713	16.0125	0.0225243	tr|Q8BSZ5|Q8BSZ5_MOUSE	Cathepsin S OS=Mus musculus GN=Ctss PE=2 SV=1
2209	4	41	1.6749	0.912	0.6486	5.5976	6.0813	10.0925	14.1906	15.5601	0.0155721	tr|Q3UC73|Q3UC73_MOUSE	Peptidyl-prolyl cis-trans isomerase OS=Mus musculus GN=Ppic PE=2 SV=1
2181	1	42.7	1.0093	0.2443	0.3837	11.9124	8.3176	3.0761	5.4954	13.6489	0.0409044	tr|Q53X15|Q53X15_MOUSE	Protein S100 OS=Mus musculus GN=S100a8 PE=2 SV=1
1016	5	26.9	0.3192	0.2443	0.2858	0.8091	0.8551	3.4356	3.5975	13.2675	0.000329946	tr|A2RTI3|A2RTI3_MOUSE	Legumain OS=Mus musculus GN=Lgmn PE=2 SV=1
272	14	59.1	0.871	0.5702	0.9376	4.2073	5.0119	10	9.8175	13.1433	0.000250805	sp|Q8BMK4|CKAP4_MOUSE	Cytoskeleton-associated protein 4 OS=Mus musculus GN=Ckap4 PE=1 SV=2
336	15	70.8	0.8166	0.9908	1.0568	6.4269	7.3114	11.8032	12.942	12.085	0.00125811	tr|Q4FJV4|Q4FJV4_MOUSE	Annexin OS=Mus musculus GN=Anxa1 PE=2 SV=1
17	89	47	0.3499	0.3133	0.5495	1.0765	1.0093	4.2073	5.9704	11.7961	0.017294	tr|Q3UHL6|Q3UHL6_MOUSE	Fibronectin OS=Mus musculus GN=Fn1 PE=2 SV=1
1369	2	45.9	0.182	0.3733	0.0904	1.2246	1.7219	1.8535	3.3729	11.2711	0.0455681	tr|Q3U131|Q3U131_MOUSE	Putative uncharacterized protein OS=Mus musculus GN=Igfbp7 PE=2 SV=1
1125	3	33.3	1.3183	0.263	0.7943	6.0256	6.1376	6.2517	5.5976	11.2071	0.00302101	tr|G5E899|G5E899_MOUSE	Plasminogen activator inhibitor 1 OS=Mus musculus GN=Serpine1 PE=3 SV=1
186	25	37.1	1.6749	0.4656	0.3281	1.4723	1.1803	3.8371	4.8306	10.9206	0.00792026	tr|Q3TX57|Q3TX57_MOUSE	Procollagen, type I, alpha 2 OS=Mus musculus GN=Col1a2 PE=2 SV=1
2294	1	15.1	0.8954	0.5649	0.6081	2.2699	2.8054	5.445	7.1121	10.7051	0.0103962	tr|Q60784|Q60784_MOUSE	Fibrillin-1 (Fragment) OS=Mus musculus GN=Fbn1 PE=2 SV=1
744	5	41.7	0.2965	0.4169	0.5702	1.6293	0.5495	4.8753	5.2	10.207	0.000778675	tr|Q3UNJ3|Q3UNJ3_MOUSE	Putative uncharacterized protein OS=Mus musculus GN=Fkbp10 PE=2 SV=1
143	29	43.3	1.4322	0.157	0.929	3.02	2.6062	5.2	5.8076	10.1359	0.00483144	tr|Q8K173|Q8K173_MOUSE	Col3a1 protein (Fragment) OS=Mus musculus GN=Col3a1 PE=2 SV=1
1435	2	24.5	0.6607	0.6607	0.2535	2.1281	1.2706	5.2	3.7325	9.77084	0.0171166	tr|Q8BMP9|Q8BMP9_MOUSE	Putative uncharacterized protein OS=Mus musculus GN=Stt3a PE=2 SV=1
227	15	65.9	0.4966	0.4055	0.5495	10	10.7647	4.4055	4.6559	9.48838	0.000633639	tr|Q3UBS0|Q3UBS0_MOUSE	Putative uncharacterized protein OS=Mus musculus GN=Apoe PE=2 SV=1
2141	3	51.4	0.5495	0.1542	0.5495	1.888	2.355	2.3335	4.3251	9.46227	0.0496269	tr|Q3TMX5|Q3TMX5_MOUSE	Arginine-rich, mutated in early stage tumors, isoform CRA_b OS=Mus musculus GN=Manf PE=2 SV=1
386	12	44	1.9409	1.7378	2.0512	12.942	13.3045	15.9956	19.4089	9.34402	0.00577549	sp|Q61176|ARGI1_MOUSE	Arginase-1 OS=Mus musculus GN=Arg1 PE=1 SV=1
135	20	57.1	0.8472	0.879	0.5808	4.3251	4.4463	5.6494	7.8705	9.26147	0.0164192	tr|Q3U9M7|Q3U9M7_MOUSE	Putative uncharacterized protein OS=Mus musculus GN=Lcp1 PE=2 SV=1
408	10	54.1	0.5808	0.6026	0.4613	2.6062	3.1046	4.7424	4.9659	9.1252	0.000467175	tr|G3X8T9|G3X8T9_MOUSE	Serine (Or cysteine) peptidase inhibitor, clade A, member 3N, isoform CRA_a OS=Mus musculus GN=Serpina3n PE=3 SV=1
2418	1	17	1.6749	0.3597	0.0817	2.8054	1.8707	1.9588	2.0512	9.08473	0.00333586	sp|Q810D6|GRWD1_MOUSE	Glutamate-rich WD repeat-containing protein 1 OS=Mus musculus GN=Grwd1 PE=2 SV=2
155	19	60.9	0.7244	1.0765	1.1588	4.4463	3.6308	8.7902	10.3753	8.57402	0.00433759	tr|Q3TWG9|Q3TWG9_MOUSE	Putative uncharacterized protein OS=Mus musculus GN=Serpinh1 PE=2 SV=1
712	7	35.7	0.4169	0.5808	1.1912	2.7542	3.0479	6.6069	8.5507	8.55395	0.0111959	sp|Q8BH97|RCN3_MOUSE	Reticulocalbin-3 OS=Mus musculus GN=Rcn3 PE=2 SV=1
70	63	57.1	1.2823	0.16	1.0568	1.977	2.3335	5.0582	5.2966	8.50986	0.0050776	sp|P11087|CO1A1_MOUSE	Collagen alpha-1(I) chain OS=Mus musculus GN=Col1a1 PE=1 SV=4
501	10	40	1.0093	1.0375	0.7516	7.7268	11.272	6.9183	7.8705	8.26606	0.00289906	sp|P29788|VTNC_MOUSE	Vitronectin OS=Mus musculus GN=Vtn PE=1 SV=2
638	6	25.8	0.7178	0.2679	0.3873	0.4571	0.2312	2.6792	2.729	8.25427	0.000370011	tr|B2RPR7|B2RPR7_MOUSE	Integrin alpha 2b OS=Mus musculus GN=Itga2b PE=2 SV=1
2862	1	25.8	5.8076	0.8166	2.9376	19.2309	14.8594	14.4544	15.8489	8.07184	0.00450891	sp|Q9JHH6|CBPB2_MOUSE	Carboxypeptidase B2 OS=Mus musculus GN=Cpb2 PE=1 SV=1
868	5	32.5	0.9376	0.6026	0.2754	2.3988	2.729	3.1915	3.8726	8.04567	0.0072971	tr|E9PVS1|E9PVS1_MOUSE	Inter-alpha-trypsin inhibitor heavy chain H3 OS=Mus musculus GN=Itih3 PE=4 SV=1
1009	4	57.8	1.7539	1.3677	0.879	4.2855	5.9156	8.4723	9.5499	8.02163	0.00278934	tr|Q544F6|Q544F6_MOUSE	Cotl1 protein OS=Mus musculus GN=Cotl1 PE=2 SV=1
353	11	32.2	0.9376	0.7047	0.879	9.2045	8.3946	6.3096	6.1944	7.89543	0.00018292	tr|D6RGQ0|D6RGQ0_MOUSE	Complement factor H OS=Mus musculus GN=Cfh PE=4 SV=1
58	55	78	1.1272	0.7112	0.879	4.529	3.6644	6.1376	6.1376	7.71928	0.000123266	sp|P52480|KPYM_MOUSE	Pyruvate kinase PKM OS=Mus musculus GN=Pkm PE=1 SV=4
2110	1	15.1	1.6144	0.7656	0.0847	3.3729	3.6644	3.9811	2.466	7.58215	0.0389634	tr|Q4JFN6|Q4JFN6_MOUSE	NADH-ubiquinone oxidoreductase chain 1 OS=Mus musculus GN=mt-Nd1 PE=3 SV=1
79	47	56.9	1.3062	0.871	0.5808	14.5881	13.5519	5.0119	5.9156	7.52686	0.00494245	sp|P13020|GELS_MOUSE	Gelsolin OS=Mus musculus GN=Gsn PE=1 SV=3
50	42	55.5	0.5861	0.5445	0.3802	2.729	2.4434	3.1333	3.6308	7.31491	0.00397714	sp|Q8VDD5|MYH9_MOUSE	Myosin-9 OS=Mus musculus GN=Myh9 PE=1 SV=4
249	20	42	0.8318	1.7219	1.5996	1.6144	1.3183	9.3756	14.8594	7.2964	0.0312093	tr|Q3U4U1|Q3U4U1_MOUSE	Putative uncharacterized protein OS=Mus musculus GN=Postn PE=2 SV=1
1112	31	69.5	0.3281	0.4656	0.2858	1.3305	1.556	3.1915	2.1878	7.15904	0.0226375	sp|Q60605|MYL6_MOUSE	Myosin light polypeptide 6 OS=Mus musculus GN=Myl6 PE=1 SV=3
328	24	93.4	0.7586	0.5012	0.5861	1.3552	1.1169	3.8019	3.9811	7.1581	0.000437953	tr|Q9CPX4|Q9CPX4_MOUSE	Ferritin OS=Mus musculus GN=Ftl1 PE=2 SV=1
1194	3	29.8	0.3767	0.169	0.3908	1.0471	1.1803	1.9588	2.0324	7.12969	0.00230308	tr|Q61833|Q61833_MOUSE	Ribophorin OS=Mus musculus GN=Rpn2 PE=2 SV=1
492	10	44.4	0.7727	0.9036	0.8017	3.9446	3.5645	6.2517	5.8614	7.10321	0.000749393	tr|Q99LB4|Q99LB4_MOUSE	Capping protein (Actin filament), gelsolin-like OS=Mus musculus GN=Capg PE=2 SV=1
299	13	30.2	1.1695	0.8395	1	2.7797	1.8535	5.9156	6.9183	6.97684	0.00421155	sp|Q80YX1-2|TENA_MOUSE	Isoform 2 of Tenascin OS=Mus musculus GN=Tnc
586	5	45.1	1.4454	0.3837	0.4613	2.0324	2.3335	2.7542	3.1046	6.93349	0.00254235	tr|Q3UCJ0|Q3UCJ0_MOUSE	Tyrosine-protein phosphatase non-receptor type OS=Mus musculus GN=Ptpn6 PE=2 SV=1
380	10	42.7	0.955	0.6792	0.7178	1.4859	2.704	4.4463	5.1523	6.87087	0.0036751	tr|Q3TEE8|Q3TEE8_MOUSE	Putative uncharacterized protein OS=Mus musculus GN=Txndc5 PE=2 SV=1
99	36	55.7	0.7943	0.912	0.5012	15.1356	15.9956	4.6559	4.8753	6.74441	0.00163749	tr|Q3V1T9|Q3V1T9_MOUSE	Putative uncharacterized protein OS=Mus musculus GN=Plg PE=2 SV=1
1049	5	45.4	0.9638	0.1202	0.1117	0.52	0.6026	0.787	0.7727	6.72574	7.84647e-05	sp|P05125|ANF_MOUSE	Natriuretic peptides A OS=Mus musculus GN=Nppa PE=1 SV=2
1610	1	39.2	1.0093	0.2333	0.52	1.0965	1.3428	2.8314	2.208	6.68977	0.0123421	tr|Q3UIZ1|Q3UIZ1_MOUSE	UDP-glucose 6-dehydrogenase OS=Mus musculus GN=Ugdh PE=2 SV=1
73	40	41.6	0.6668	0.912	0.879	10.1859	10.666	5.1523	6.4269	6.46521	0.00827404	sp|P01029|CO4B_MOUSE	Complement C4-B OS=Mus musculus GN=C4b PE=1 SV=3
874	5	24	0.5916	0.5152	0.3664	1.2134	1.0666	2.5586	3.1046	6.42377	0.00685982	tr|Q5U438|Q5U438_MOUSE	Nucleophosmin 1 OS=Mus musculus GN=Npm1 PE=2 SV=1
1747	2	33.3	0.5445	0.2333	0.3945	1.0471	0.8017	2.2909	1.7378	6.41717	0.0137587	tr|F6SH61|F6SH61_MOUSE	C-Jun-amino-terminal kinase-interacting protein 4 (Fragment) OS=Mus musculus GN=Spag9 PE=1 SV=1
1506	3	28.2	0.5152	0.3162	0.3436	1.0765	1.6293	1.7865	2.2699	6.14792	0.00986032	tr|Q3U094|Q3U094_MOUSE	Putative uncharacterized protein OS=Mus musculus GN=Arpc1b PE=2 SV=1
572	10	43.9	0.4365	0.5702	0.5808	5.445	4.6559	3.1623	3.9084	6.14309	0.00775979	tr|A0A075B6A0|A0A075B6A0_MOUSE	Ig mu chain C region (Fragment) OS=Mus musculus GN=Ighm PE=4 SV=2
90	59	79.6	0.7943	0.787	0.7656	2.6792	2.1281	4.4463	5.0582	6.12167	0.00293818	tr|Q3U6S1|Q3U6S1_MOUSE	Putative uncharacterized protein OS=Mus musculus GN=Vim PE=2 SV=1
2246	3	49.1	1.2942	0.4786	0.52	1.7219	1.2589	2.2491	3.8371	6.09473	0.0426077	tr|Q1WWK3|Q1WWK3_MOUSE	Hist1h1b protein (Fragment) OS=Mus musculus GN=Hist1h1b PE=2 SV=1
313	20	64.3	0.863	0.955	0.7112	2.884	2.2284	4.7863	5.3456	6.08084	0.00257702	sp|Q9WVA4|TAGL2_MOUSE	Transgelin-2 OS=Mus musculus GN=Tagln2 PE=1 SV=4
402	10	43.4	1.4723	1.0864	0.3105	4.2462	3.8726	3.9446	4.4875	6.03629	0.00882028	tr|Q3U1N0|Q3U1N0_MOUSE	Coronin OS=Mus musculus GN=Coro1a PE=2 SV=1
104	24	69.7	0.597	0.912	0.7447	2.5586	2.6546	4.6559	5.2966	6.00742	0.0031556	tr|Q3TWE3|Q3TWE3_MOUSE	Protein disulfide-isomerase OS=Mus musculus GN=P4hb PE=2 SV=1
862	4	29.2	0.8954	0.6026	1.4588	2.5823	3.4356	5.2	7.1779	6.00461	0.0204905	sp|Q9D1D4|TMEDA_MOUSE	Transmembrane emp24 domain-containing protein 10 OS=Mus musculus GN=Tmed10 PE=2 SV=1
463	11	44.9	1.556	0.7447	0.8472	2.466	1.9231	4.4055	5.1051	5.97437	0.00393939	sp|Q9D154|ILEUA_MOUSE	Leukocyte elastase inhibitor A OS=Mus musculus GN=Serpinb1a PE=1 SV=1
654	33	54.6	0.7311	0.4406	0.8395	1.8535	1.5849	3.281	4.3652	5.97313	0.0156945	tr|A1BN54|A1BN54_MOUSE	Alpha actinin 1a OS=Mus musculus GN=Actn1 PE=2 SV=1
446	11	47.8	1.9588	0.492	1.6596	3.4674	3.3729	6.1376	6.6681	5.95171	0.00709108	sp|Q9ERE2|KRT81_MOUSE	Keratin, type II cuticular Hb1 OS=Mus musculus GN=Krt81 PE=2 SV=2
1716	1	23.3	1.0666	0.863	0.4742	1.3804	2.704	3.5975	4.2073	5.83667	0.00613691	sp|Q9QZE5|COPG1_MOUSE	Coatomer subunit gamma-1 OS=Mus musculus GN=Copg1 PE=2 SV=1
1775	7	53.3	1.5136	0.7798	0.9727	1.2706	3.0761	4.7424	5.2	5.67327	0.00182824	tr|B9EIE9|B9EIE9_MOUSE	Adenylosuccinate synthetase isozyme 2 OS=Mus musculus GN=Adss PE=2 SV=1
737	10	46.3	0.8395	0.929	0.7727	3.3729	2.729	3.5975	5.9704	5.62255	0.0402548	tr|F8WGL3|F8WGL3_MOUSE	Cofilin-1 OS=Mus musculus GN=Cfl1 PE=1 SV=1
358	10	45.5	0.8472	0.6486	0.5105	2.2699	2.2909	3.0761	3.4356	5.61789	0.00256838	sp|P23953|EST1C_MOUSE	Carboxylesterase 1C OS=Mus musculus GN=Ces1c PE=1 SV=4
1063	3	73.3	1.0093	0.3908	0.7943	1.2246	0.6982	3.3419	3.2211	5.53793	0.00303904	tr|Q58EU7|Q58EU7_MOUSE	Rbp1 protein OS=Mus musculus GN=Rbp1 PE=2 SV=1
2124	1	39.8	0.8472	0.2228	0.4406	0.9036	1.5276	1.7061	1.9055	5.44408	0.00494177	tr|Q564E6|Q564E6_MOUSE	Sjogren syndrome antigen B, isoform CRA_a OS=Mus musculus GN=Ssb PE=2 SV=1
1553	3	28.2	0.2188	0.4831	0.0592	1	0.263	1.4859	1.4322	5.38097	0.0154284	tr|Q3UIA5|Q3UIA5_MOUSE	Putative uncharacterized protein OS=Mus musculus GN=Cul1 PE=2 SV=1
619	8	33.2	1.3552	1.3183	1.0765	10.7647	11.0662	6.7298	6.0256	5.32629	0.0025624	tr|Q3TJ94|Q3TJ94_MOUSE	Prothrombin OS=Mus musculus GN=F2 PE=2 SV=1
750	7	70.1	1.3804	1.5849	0.2128	2.7542	3.9811	4.9659	4.5709	5.305	0.0161968	tr|Q542F1|Q542F1_MOUSE	Chloride intracellular channel protein OS=Mus musculus GN=Clic1 PE=2 SV=1
335	13	76.6	0.6368	0.3631	0.3631	1.2706	1.0471	1.7539	2.0701	5.26577	0.00512937	sp|P11352|GPX1_MOUSE	Glutathione peroxidase 1 OS=Mus musculus GN=Gpx1 PE=1 SV=2
1505	2	33.7	1.2823	0.7379	0.871	2.0893	2.1086	4.3652	4.0926	5.25688	0.000978059	sp|P50543|S10AB_MOUSE	Protein S100-A11 OS=Mus musculus GN=S100a11 PE=1 SV=1
305	15	51.6	0.8166	0.6368	0.6368	4.1305	3.6644	3.2211	3.4041	5.20195	0.000583639	tr|Q543J5|Q543J5_MOUSE	Antithrombin OS=Mus musculus GN=Serpinc1 PE=2 SV=1
995	3	19.3	0.2421	0.2489	0.4487	1.0765	0.8318	2.2699	1.3305	5.16112	0.0471232	tr|B2CQD6|B2CQD6_MOUSE	Fibulin-1 OS=Mus musculus GN=Fbln1 PE=2 SV=1
2288	1	25.7	1.0093	1.3062	0.6368	2.9923	1.977	4.9659	4.9204	5.08816	0.00352959	RRRRRtr|F7CVL0|F7CVL0_MOUSE	REVERSED Histone-lysine N-methyltransferase, H3 lysine-79 specific (Fragment) OS=Mus musculus GN=Dot1l PE=3 SV=1
1198	3	55.1	0.7379	1.0093	1.5996	3.0761	2.8054	5.8076	7.4473	5.08065	0.0128828	sp|Q922Q8|LRC59_MOUSE	Leucine-rich repeat-containing protein 59 OS=Mus musculus GN=Lrrc59 PE=1 SV=1
158	23	43.9	0.7798	0.8166	1.2359	9.2897	9.2897	5.5463	4.7424	5.01276	0.00595135	tr|E9Q5L2|E9Q5L2_MOUSE	Inter alpha-trypsin inhibitor, heavy chain 4 OS=Mus musculus GN=Itih4 PE=4 SV=1
407	10	63.9	1.0375	0.7311	0.6486	3.1915	3.2509	2.8576	4.0551	5.01029	0.021991	sp|P00920|CAH2_MOUSE	Carbonic anhydrase 2 OS=Mus musculus GN=Ca2 PE=1 SV=4
1976	1	16.3	0.227	0.7516	0.1585	0.5598	0.787	2.2284	2.1677	4.83035	0.0140131	tr|Q14AX9|Q14AX9_MOUSE	Mannose receptor, C type 2 OS=Mus musculus GN=Mrc2 PE=2 SV=1
41	49	47.1	0.8241	0.7943	0.863	1.9953	2.3121	3.281	4.6989	4.815	0.0234464	tr|B7FAV1|B7FAV1_MOUSE	Filamin, alpha (Fragment) OS=Mus musculus GN=Flna PE=4 SV=1
1240	2	30.5	0.5152	1.1695	0.5152	1.0093	0.302	3.9446	4.1305	4.7932	0.00557029	tr|B2MWM9|B2MWM9_MOUSE	Calreticulin OS=Mus musculus GN=Calr PE=2 SV=1
542	16	51.7	1.3183	1.1912	1.2023	2.1086	2.729	5.5976	5.8614	4.78755	0.000423596	sp|P07759|SPA3K_MOUSE	Serine protease inhibitor A3K OS=Mus musculus GN=Serpina3k PE=1 SV=2
574	8	38.4	0.929	0.7943	1.028	2.3335	2.5823	4.0551	4.5709	4.73358	0.00342805	sp|P40124|CAP1_MOUSE	Adenylyl cyclase-associated protein 1 OS=Mus musculus GN=Cap1 PE=1 SV=4
116	42	70.3	1.3804	1.6293	1.1169	2.7542	2.0324	6.0813	6.792	4.68768	0.003701	sp|P05213|TBA1B_MOUSE	Tubulin alpha-1B chain OS=Mus musculus GN=Tuba1b PE=1 SV=2
1412	9	43.6	2.2909	0.9376	1.7865	8.3946	8.3176	7.7983	4.9204	4.66895	0.0397621	tr|Q7TS98|Q7TS98_MOUSE	Anti-colorectal carcinoma light chain OS=Mus musculus PE=1 SV=1
1730	3	29.6	0.3597	0.2805	0.5808	1.3804	1.028	1.8365	2.1677	4.64902	0.00982021	tr|A2RS22|A2RS22_MOUSE	Coronin OS=Mus musculus GN=Coro1b PE=2 SV=1
184	17	56.5	0.9204	0.8017	0.787	2.9376	2.8054	3.3113	3.9811	4.59017	0.00675896	sp|P40142|TKT_MOUSE	Transketolase OS=Mus musculus GN=Tkt PE=1 SV=1
1303	2	21.6	0.3802	0.6546	0.3048	1.3428	0.9638	2.1478	2.2491	4.58297	0.00551902	sp|Q60847-3|COCA1_MOUSE	Isoform 3 of Collagen alpha-1(XII) chain OS=Mus musculus GN=Col12a1
192	16	57.9	0.6668	0.4285	1	1.4454	1.4588	2.9107	3.6308	4.57928	0.0154204	tr|A2AVJ7|A2AVJ7_MOUSE	Ribosome-binding protein 1 OS=Mus musculus GN=Rrbp1 PE=1 SV=1
658	6	54.5	1.8197	1.406	1.9231	7.379	7.5858	6.0813	9.1201	4.56622	0.03064	sp|Q61599|GDIR2_MOUSE	Rho GDP-dissociation inhibitor 2 OS=Mus musculus GN=Arhgdib PE=2 SV=3
1243	2	12	0.4699	0.3767	0.3467	1.3932	1.6749	1.5417	1.7539	4.55571	0.0034352	tr|Q9MD82|Q9MD82_MOUSE	NADH-ubiquinone oxidoreductase chain 5 OS=Mus musculus GN=mt-Nd5 PE=2 SV=1
544	9	33.9	1.0765	1.1272	1.406	4.9659	5.4954	5.1523	6.368	4.54773	0.00936081	sp|O08677|KNG1_MOUSE	Kininogen-1 OS=Mus musculus GN=Kng1 PE=1 SV=1
665	7	32.5	1.4322	0.413	1.1066	1.7378	1.7539	3.4674	3.3729	4.50138	0.00843602	sp|Q3U7R1|ESYT1_MOUSE	Extended synaptotagmin-1 OS=Mus musculus GN=Esyt1 PE=1 SV=2
1499	2	53.1	0.7244	0.3499	1.0471	1.4588	2.208	3.1915	3.0761	4.48647	0.0102047	sp|Q9CQS8|SC61B_MOUSE	Protein transport protein Sec61 subunit beta OS=Mus musculus GN=Sec61b PE=1 SV=3
75	37	42.8	0.7244	0.7244	0.4786	4.0551	5.0582	2.704	2.6792	4.47481	0.00173728	sp|P28665|MUG1_MOUSE	Murinoglobulin-1 OS=Mus musculus GN=Mug1 PE=1 SV=3
850	7	32	1.5276	1.4723	1.406	0.8017	1.2359	5.6494	7.1779	4.45655	0.0114203	sp|P51885|LUM_MOUSE	Lumican OS=Mus musculus GN=Lum PE=1 SV=2
1120	3	30.4	0.9036	0.6427	0.6427	1.3552	2.1086	2.9648	2.729	4.42959	0.00142442	tr|Q3UG68|Q3UG68_MOUSE	Dolichyl-diphosphooligosaccharide--protein glycosyltransferase 48 kDa subunit OS=Mus musculus GN=Ddost PE=2 SV=1
471	13	54.6	0.9727	0.4055	0.5058	1.7378	1.6144	2.0512	1.9409	4.38066	0.00116677	tr|B2CY77|B2CY77_MOUSE	Laminin receptor (Fragment) OS=Mus musculus GN=Rpsa PE=2 SV=1
577	9	32.1	0.863	0.5598	0.7047	2.0701	2.421	2.1086	3.281	4.26224	0.036564	tr|Q3V3W7|Q3V3W7_MOUSE	Putative uncharacterized protein OS=Mus musculus GN=F13a1 PE=2 SV=1
404	7	47.2	0.2831	0.7047	0.3837	1.9055	2.1281	2.2909	2.3121	4.22914	0.00413716	tr|Q3TNL1|Q3TNL1_MOUSE	Glucose-6-phosphate 1-dehydrogenase OS=Mus musculus GN=G6pdx PE=2 SV=1
7	76	53.6	0.8166	0.5916	0.5395	1.7378	1.2134	2.1478	2.6303	4.22429	0.00862532	sp|P26039|TLN1_MOUSE	Talin-1 OS=Mus musculus GN=Tln1 PE=1 SV=2
376	31	67.4	1.0471	0.787	0.9376	2.9648	3.1915	2.704	4.529	4.19402	0.0475123	sp|Q8CGP2-2|H2B1P_MOUSE	Isoform 2 of Histone H2B type 1-P OS=Mus musculus GN=Hist1h2bp
128	26	40.7	0.9908	0.8872	0.9908	1.7701	2.0701	3.9084	3.8371	4.12433	0.000229551	sp|Q68FD5|CLH1_MOUSE	Clathrin heavy chain 1 OS=Mus musculus GN=Cltc PE=1 SV=3
1600	2	36.9	0.5598	0.6368	0.7244	1.8365	1.5276	2.8314	2.7797	4.12217	0.00028618	tr|Q545I6|Q545I6_MOUSE	Cathepsin Z, isoform CRA_b OS=Mus musculus GN=Ctsz PE=2 SV=1
2067	2	39.3	0.5152	0.3048	0.3631	1.3677	1.2023	1.3804	1.3428	4.07726	0.000568673	sp|Q6ZWY3|RS27L_MOUSE	40S ribosomal protein S27-like OS=Mus musculus GN=Rps27l PE=3 SV=3
131	21	61	0.955	0.7586	0.7112	1.9055	2.0893	2.6062	3.3113	4.02606	0.0121641	sp|P27773|PDIA3_MOUSE	Protein disulfide-isomerase A3 OS=Mus musculus GN=Pdia3 PE=1 SV=2
953	4	51.6	1.4588	1.2706	1.2942	4.2073	2.4889	4.0179	6.2517	4.00405	0.0373799	sp|Q91VW3|SH3L3_MOUSE	SH3 domain-binding glutamic acid-rich-like protein 3 OS=Mus musculus GN=Sh3bgrl3 PE=1 SV=1
218	13	33.1	0.9727	0.6546	0.7379	0.8017	0.879	2.6792	2.8576	3.97616	0.00112472	tr|Q80YQ1|Q80YQ1_MOUSE	Thrombospondin 1 OS=Mus musculus GN=Thbs1 PE=2 SV=1
616	6	64.9	1.5136	1.1169	0.7798	1.9231	2.5351	3.4674	4.0551	3.9661	0.00709767	sp|Q9CPW4|ARPC5_MOUSE	Actin-related protein 2/3 complex subunit 5 OS=Mus musculus GN=Arpc5 PE=2 SV=3
2297	1	42.1	0.4656	0.3311	0.1355	0.3281	0.7586	0.9462	0.879	3.9117	0.0111994	sp|Q9CZX9|EMC4_MOUSE	ER membrane protein complex subunit 4 OS=Mus musculus GN=Emc4 PE=2 SV=1
1448	2	29.1	1.1695	0.3281	0.7516	0.6546	1.0471	2.208	2.0137	3.91007	0.0106459	tr|Q3UD53|Q3UD53_MOUSE	Putative uncharacterized protein OS=Mus musculus GN=Carhsp1 PE=2 SV=1
623	8	53.8	0.8017	0.879	0.8472	2.0701	2.884	3.02	3.6644	3.87232	0.00825708	tr|Q3TIK8|Q3TIK8_MOUSE	Putative uncharacterized protein OS=Mus musculus GN=Hnrnpa1 PE=2 SV=1
2356	1	24.2	0.6081	0.3221	0.4246	1.6749	1.4723	1.6904	1.1912	3.85911	0.0262656	sp|P30355|AL5AP_MOUSE	Arachidonate 5-lipoxygenase-activating protein OS=Mus musculus GN=Alox5ap PE=1 SV=2
2126	1	37	1.1912	0.5598	0.1995	1.1588	1.1482	1.3305	1.5849	3.83959	0.0196953	sp|Q02105|C1QC_MOUSE	Complement C1q subcomponent subunit C OS=Mus musculus GN=C1qc PE=2 SV=2
64	35	46.3	0.7943	0.7656	0.5598	1.1169	1.4191	2.6546	2.421	3.82949	0.00341055	sp|Q62261|SPTB2_MOUSE	Spectrin beta chain, non-erythrocytic 1 OS=Mus musculus GN=Sptbn1 PE=1 SV=2
1207	3	44.3	0.7379	1.1169	0.9204	8.4723	9.8175	3.6308	4.1305	3.8096	0.00434257	tr|Q5I0U6|Q5I0U6_MOUSE	Serum amyloid A protein OS=Mus musculus GN=Saa1 PE=2 SV=1
1548	2	22.6	0.8241	0.1941	0.6486	0.7244	1.2823	1.4588	1.7378	3.79328	0.023844	tr|Q4FJZ6|Q4FJZ6_MOUSE	Gclm protein OS=Mus musculus GN=Gclm PE=2 SV=1
476	8	44	0.7112	0.5395	0.9908	4.0926	5.2966	2.9648	2.8054	3.77063	0.0062523	tr|Q4FJR3|Q4FJR3_MOUSE	Lactotransferrin OS=Mus musculus GN=Ltf PE=2 SV=1
291	37	51.7	0.9036	0.7516	1.0965	2.0137	2.1086	3.2211	3.7325	3.76257	0.00714246	tr|Q1A602|Q1A602_MOUSE	Non-muscle alpha-actinin 4 OS=Mus musculus GN=Actn4 PE=2 SV=1
1433	2	40.6	0.413	0.4613	0.4875	1.6293	1.6904	1.4454	2.0893	3.72544	0.0284302	tr|Q545V2|Q545V2_MOUSE	Protein S100 OS=Mus musculus GN=S100a4 PE=2 SV=1
779	4	31.8	0.8872	1.3428	0.929	1.7219	1.7061	3.4356	5.0119	3.71842	0.0315584	tr|Q3UC79|Q3UC79_MOUSE	Putative uncharacterized protein OS=Mus musculus GN=Cd36 PE=2 SV=1
707	5	25.2	0.5808	1.8535	1.7378	4.2855	4.1687	5.3951	7.9433	3.71409	0.0310845	tr|B9EHC7|B9EHC7_MOUSE	Calsequestrin OS=Mus musculus GN=Casq2 PE=2 SV=1
1754	1	27	0.7586	1.1912	0.9638	1.2474	0.5012	4.0179	3.9446	3.6949	0.000844117	tr|A2AJY5|A2AJY5_MOUSE	Collagen alpha-1(XV) chain OS=Mus musculus GN=Col15a1 PE=4 SV=1
1486	2	31.2	1.1912	0.8017	0.7379	1.8197	2.1677	2.2909	3.3729	3.67875	0.0313241	tr|Q8K016|Q8K016_MOUSE	Inter-alpha trypsin inhibitor, heavy chain 2 OS=Mus musculus GN=Itih2 PE=2 SV=1
1225	31	64.7	0.6982	0.3908	1.3804	2.0137	1.7865	3.02	3.4356	3.64476	0.0243484	tr|Q58E64|Q58E64_MOUSE	Elongation factor 1-alpha OS=Mus musculus GN=Eef1a1 PE=2 SV=1
708	5	54.9	1.028	0.2858	1.2359	1.9055	2.5119	2.6546	2.884	3.63975	0.027209	sp|Q62422|OSTF1_MOUSE	Osteoclast-stimulating factor 1 OS=Mus musculus GN=Ostf1 PE=1 SV=2
948	6	20.5	0.7516	0.6486	0.8017	1.6293	2.0512	2.208	3.0479	3.62401	0.0234105	tr|Q91XL1|Q91XL1_MOUSE	Leucine-rich HEV glycoprotein OS=Mus musculus GN=Lrg1 PE=2 SV=1
1137	4	60.4	0.6427	0.5395	0.4285	1	1.2589	1.5704	1.9231	3.60899	0.010385	tr|Q8C2K0|Q8C2K0_MOUSE	Putative uncharacterized protein OS=Mus musculus PE=2 SV=1
393	10	29	1.2359	1.0093	0.9908	3.3113	3.7325	3.4356	3.6983	3.56677	0.00131054	sp|Q99P72|RTN4_MOUSE	Reticulon-4 OS=Mus musculus GN=Rtn4 PE=1 SV=2
1267	3	42.2	1.3932	0.7656	1.0186	1.3183	1.6444	3.2211	3.1046	3.5454	0.00187019	tr|Q14BR4|Q14BR4_MOUSE	ADP-ribosylation factor 4 OS=Mus musculus GN=Arf4 PE=2 SV=1
372	11	56.9	2.9107	3.02	1.1588	4.6989	5.5976	7.2444	7.4473	3.51577	0.0151411	tr|Q3TFG3|Q3TFG3_MOUSE	Putative uncharacterized protein OS=Mus musculus GN=Eif4a1 PE=2 SV=1
694	7	42.3	0.8551	0.871	0.2831	1.9409	1.6144	1.7539	2.2909	3.50472	0.0341006	tr|A1L353|A1L353_MOUSE	Transforming growth factor, beta induced OS=Mus musculus GN=Tgfbi PE=2 SV=1
1497	3	44.2	0.673	1.0093	1.0568	2.6062	3.1915	3.1046	4.1305	3.50182	0.0186409	tr|Q3UL78|Q3UL78_MOUSE	Putative uncharacterized protein OS=Mus musculus GN=Cdc42 PE=2 SV=1
210	14	40.7	1.1803	0.7047	0.8166	1.4588	1.4191	2.8314	2.4889	3.49721	0.004438	sp|Q9JKF1|IQGA1_MOUSE	Ras GTPase-activating-like protein IQGAP1 OS=Mus musculus GN=Iqgap1 PE=1 SV=2
845	5	37	0.5445	0.7447	0.787	3.5975	3.3419	2.5119	2.8314	3.48848	0.00353685	sp|P01887|B2MG_MOUSE	Beta-2-microglobulin OS=Mus musculus GN=B2m PE=1 SV=2
2072	3	40.3	0.2148	0.3221	0.7311	0.2089	0.3698	2.0701	1.5849	3.47038	0.0273285	tr|Q3TCT9|Q3TCT9_MOUSE	Putative uncharacterized protein OS=Mus musculus GN=Rab5c PE=2 SV=1
1444	2	20.3	0.9204	0.2249	0.5754	0.879	1.1588	1.3677	1.406	3.46583	0.0152356	tr|Q9CY42|Q9CY42_MOUSE	Putative uncharacterized protein OS=Mus musculus GN=Apoh PE=2 SV=1
2111	1	20.8	0.787	0.787	0.7943	1.5276	1.1695	2.729	2.6792	3.4201	8.64679e-05	sp|Q99J93|IFM2_MOUSE	Interferon-induced transmembrane protein 2 OS=Mus musculus GN=Ifitm2 PE=1 SV=1
442	8	64	0.7656	0.7656	0.8318	1.8197	1.7219	2.7797	2.6792	3.41737	0.000484925	tr|Q543K9|Q543K9_MOUSE	Purine nucleoside phosphorylase OS=Mus musculus GN=Pnp PE=2 SV=1
1042	3	44.8	0.5808	0.9036	0.5445	1.2706	1.1588	2.2491	2.6792	3.40329	0.012477	tr|Q8CD23|Q8CD23_MOUSE	Putative uncharacterized protein OS=Mus musculus GN=Ncl PE=2 SV=1
570	7	40.5	0.5861	0.7447	0.7516	1.7701	1.2359	2.1677	2.884	3.37613	0.0191388	tr|Q3UF16|Q3UF16_MOUSE	Putative uncharacterized protein OS=Mus musculus GN=P4ha1 PE=2 SV=1
741	4	48.5	0.2489	0.9638	0.5012	1.8365	1.7378	2.355	2.5586	3.35399	0.0104056	sp|P57759|ERP29_MOUSE	Endoplasmic reticulum resident protein 29 OS=Mus musculus GN=Erp29 PE=1 SV=2
254	15	69.4	0.9036	1.0375	1.3305	2.1086	2.0137	3.2211	4.6989	3.34459	0.0331927	tr|Q9DCY1|Q9DCY1_MOUSE	Peptidyl-prolyl cis-trans isomerase OS=Mus musculus GN=Ppib PE=2 SV=1
2509	1	23	1.1912	0.8241	0.2992	1.1803	1.1482	1.5276	2.2284	3.34372	0.0475469	RRRRRtr|Q922U3|Q922U3_MOUSE	REVERSED BC006779 protein (Fragment) OS=Mus musculus GN=Helz2 PE=2 SV=1
1179	6	34.9	1.5849	0.8954	0.5546	2.3121	2.7797	2.3988	2.4434	3.33945	0.0050554	sp|Q9Z2X1|HNRPF_MOUSE	Heterogeneous nuclear ribonucleoprotein F OS=Mus musculus GN=Hnrnpf PE=1 SV=3
1906	1	13.5	0.2535	1.1066	0.6855	2.9648	2.1677	2.5351	3.4356	3.33168	0.0261024	sp|Q07456|AMBP_MOUSE	Protein AMBP OS=Mus musculus GN=Ambp PE=2 SV=2
908	5	43.7	0.9204	0.4365	0.52	0.7178	0.8954	1.5704	1.6144	3.32964	0.00089464	sp|P54116|STOM_MOUSE	Erythrocyte band 7 integral membrane protein OS=Mus musculus GN=Stom PE=1 SV=3
1202	3	54.1	1.6144	1.3932	0.5346	2.355	1.5276	3.5318	2.8576	3.31435	0.027489	tr|H7BWZ3|H7BWZ3_MOUSE	Actin-related protein 2/3 complex subunit 3 OS=Mus musculus GN=Arpc3 PE=1 SV=1
234	23	71.4	1.5417	1.1588	1.2246	2.7797	2.6792	3.5975	4.2073	3.27465	0.00627925	tr|Q542G9|Q542G9_MOUSE	Annexin OS=Mus musculus GN=Anxa2 PE=2 SV=1
2023	1	17.3	1.0864	0.5248	0.6026	1.6444	1.7219	1.9231	1.7539	3.26149	0.00264646	tr|Q8CFZ6|Q8CFZ6_MOUSE	C-type lectin domain family 3, member b OS=Mus musculus GN=Clec3b PE=2 SV=1
2087	1	11.3	0.4786	0.6607	0.3837	1.7865	1.6904	1.7701	1.6144	3.24062	0.00897194	tr|W0TGY1|W0TGY1_MOUSE	NADH-ubiquinone oxidoreductase chain 4 OS=Mus musculus GN=ND4 PE=3 SV=1
163	20	52.6	0.9727	2.0324	1.8197	4.0551	3.2211	5.2481	7.1779	3.22577	0.0238206	sp|Q91X72|HEMO_MOUSE	Hemopexin OS=Mus musculus GN=Hpx PE=1 SV=2
2185	3	49.2	0.5598	0.1837	0.3532	0.6138	0.9462	0.7311	1	3.22425	0.0320551	tr|Q9DCC5|Q9DCC5_MOUSE	Cbx3 protein OS=Mus musculus GN=Cbx3 PE=2 SV=1
1470	3	24.1	0.7244	0.3565	1.3183	3.0479	2.6792	3.02	2.3768	3.22235	0.0422807	tr|Q4FJS7|Q4FJS7_MOUSE	F10 protein OS=Mus musculus GN=F10 PE=2 SV=1
518	7	28.3	0.631	0.8091	0.7798	1.7378	1.3305	3.1333	1.9409	3.19353	0.0499397	sp|P09055|ITB1_MOUSE	Integrin beta-1 OS=Mus musculus GN=Itgb1 PE=1 SV=1
533	7	23.3	0.6918	0.5754	0.929	1.5136	1.1803	2.3768	2.3768	3.1598	0.00581847	tr|Q7TSZ6|Q7TSZ6_MOUSE	Karyopherin (Importin) beta 1 OS=Mus musculus GN=Kpnb1 PE=2 SV=1
401	12	61.8	0.6792	0.5346	0.7379	1.6293	1.7701	2.0893	1.9231	3.15316	0.00453025	tr|Q4FJQ0|Q4FJQ0_MOUSE	MCG130610 OS=Mus musculus GN=Rab7 PE=2 SV=1
607	10	49.4	0.787	0.8017	0.5598	1.7865	1.2359	1.9231	2.355	3.1422	0.0138098	tr|Q3TJL8|Q3TJL8_MOUSE	Putative uncharacterized protein OS=Mus musculus GN=Pdia6 PE=2 SV=1
132	20	40.9	1.4322	1.9231	1.8535	7.5162	7.1121	6.368	5.4954	3.14129	0.0057577	sp|Q61147|CERU_MOUSE	Ceruloplasmin OS=Mus musculus GN=Cp PE=1 SV=2
290	14	48.7	0.8954	0.6138	0.912	1.556	0.955	2.1878	2.5823	3.12629	0.0112274	tr|Q3TW51|Q3TW51_MOUSE	Putative uncharacterized protein OS=Mus musculus GN=Snd1 PE=2 SV=1
1698	41	47	1.9953	1.7061	1.3932	2.9923	2.884	4.529	5.1523	3.12371	0.00552098	tr|Q9Z0I9|Q9Z0I9_MOUSE	Collagen alpha3(VI) (Fragment) OS=Mus musculus GN=Col6a3 PE=2 SV=1
481	6	43.1	0.8872	0.6792	0.8017	1.9588	1.5276	2.2699	2.355	3.12303	0.0011216	tr|Q69ZN0|Q69ZN0_MOUSE	MKIAA1258 protein (Fragment) OS=Mus musculus GN=Gda PE=2 SV=1
909	6	39.9	1.0375	0.6546	0.6546	0.8954	1.3932	1.8535	2.1878	3.08685	0.00732196	sp|P42208|SEPT2_MOUSE	Septin-2 OS=Mus musculus GN=Sept2 PE=1 SV=2
441	10	66.3	0.863	0.7178	1.0471	1.7539	1.888	2.5823	2.8576	3.08227	0.00668398	sp|Q9D8Y0|EFHD2_MOUSE	EF-hand domain-containing protein D2 OS=Mus musculus GN=Efhd2 PE=1 SV=1
595	7	24.9	1.1272	0.3532	1.2942	1.4997	1.9953	2.6546	2.421	3.08098	0.0357564	tr|Q7TSZ3|Q7TSZ3_MOUSE	Leucyl-tRNA synthetase OS=Mus musculus GN=Lars PE=2 SV=1
2021	1	29.4	1.8707	1.1695	0.5808	0.8472	1.7219	2.2491	3.1333	3.07513	0.0379607	sp|Q9Z0E6|GBP2_MOUSE	Interferon-induced guanylate-binding protein 2 OS=Mus musculus GN=Gbp2 PE=1 SV=1
1230	2	67.8	0.7656	0.5395	0.5152	1.4191	1.3183	1.406	1.8365	3.07433	0.0183585	tr|Q14AF6|Q14AF6_MOUSE	MCG4862 OS=Mus musculus GN=Snrpd2 PE=2 SV=1
2377	4	44.3	1.2706	0.863	1.0864	3.3419	3.5318	3.1046	2.884	3.07202	0.00299377	sp|P62717|RL18A_MOUSE	60S ribosomal protein L18a OS=Mus musculus GN=Rpl18a PE=1 SV=1
904	4	29.8	0.4365	0.871	0.5861	1	1.4997	2.5351	1.9409	3.07186	0.0222456	tr|D3YUE2|D3YUE2_MOUSE	Procollagen C-endopeptidase enhancer 1 OS=Mus musculus GN=Pcolce PE=4 SV=1
457	10	49.9	1.0186	0.6855	0.7379	1.3804	1.888	2.5823	1.7701	3.05775	0.0346423	tr|Q91V28|Q91V28_MOUSE	6-phosphogluconate dehydrogenase, decarboxylating OS=Mus musculus GN=Pgd PE=2 SV=1
168	20	28.6	1.0093	0.871	0.8241	1.977	2.1281	2.1086	3.02	3.02554	0.0319726	sp|P02469|LAMB1_MOUSE	Laminin subunit beta-1 OS=Mus musculus GN=Lamb1 PE=1 SV=3
2260	3	55	1.4588	1.1912	0.4571	2.2699	0.5808	2.1281	2.8576	3.02475	0.0420976	tr|Q3UKN6|Q3UKN6_MOUSE	Nucleobindin-2 OS=Mus musculus GN=Nucb2 PE=2 SV=1
611	5	41.6	3.3729	1.4322	2.3121	3.0479	5.6494	5.9704	5.3456	3.02219	0.0098575	tr|Q8K144|Q8K144_MOUSE	Polypyrimidine tract binding protein 1 OS=Mus musculus GN=Ptbp1 PE=2 SV=1
515	7	40.7	1.8535	0.8954	1.977	1.7539	3.6308	5.1051	3.5645	3.01824	0.0456167	tr|Q3UE11|Q3UE11_MOUSE	Putative uncharacterized protein OS=Mus musculus PE=2 SV=1
282	14	53.3	0.8472	0.5152	0.871	1.3552	1.2823	2.1878	1.9588	2.99134	0.0113495	tr|Q3U484|Q3U484_MOUSE	Putative uncharacterized protein OS=Mus musculus GN=Ddx3y PE=2 SV=1
1851	1	21.2	0.912	0.9908	0.4656	1.4454	1.3932	1.977	2.3768	2.98943	0.0240889	tr|Q3U944|Q3U944_MOUSE	Putative uncharacterized protein OS=Mus musculus GN=Lman1 PE=2 SV=1
593	7	74.3	0.8091	0.5248	0.673	1.6596	1.4723	1.8707	1.7061	2.98614	0.00427833	tr|F6YVP7|F6YVP7_MOUSE	Uncharacterized protein OS=Mus musculus GN=Gm10260 PE=3 SV=2
1803	1	39.2	1.2942	1.0375	1.2134	2.1086	1.8197	3.02	3.6983	2.98472	0.0118657	tr|Q3U344|Q3U344_MOUSE	ADP-ribosylation factor 3 OS=Mus musculus GN=Arf3 PE=2 SV=1
1289	2	12.1	0.6194	0.4529	0.3631	1.0568	0.912	1.4588	0.9727	2.97978	0.0411218	sp|Q9WVH9|FBLN5_MOUSE	Fibulin-5 OS=Mus musculus GN=Fbln5 PE=1 SV=1
805	4	53.1	0.6138	0.4742	0.5598	1.977	1.2589	1.3804	1.6904	2.96983	0.0120179	tr|Q5EBQ6|Q5EBQ6_MOUSE	MCG10266, isoform CRA_a OS=Mus musculus GN=Rpl9 PE=2 SV=1
976	5	31.2	0.6855	0.5754	0.5445	0.7379	0.912	1.7219	1.5996	2.96589	0.00163338	sp|Q6ZQ38|CAND1_MOUSE	Cullin-associated NEDD8-dissociated protein 1 OS=Mus musculus GN=Cand1 PE=2 SV=2
95	36	39	0.8551	0.9817	0.9638	6.6681	6.9823	2.704	3.02	2.94217	0.0034718	tr|D3YW52|D3YW52_MOUSE	Alpha-2-macroglobulin OS=Mus musculus GN=Pzp PE=4 SV=1
1391	3	49.5	2.0701	1.2359	1.2706	3.1623	2.0701	3.0479	4.2855	2.92575	0.0299684	tr|Q544Z3|Q544Z3_MOUSE	Heterogeneous nuclear ribonucleoprotein A/B, isoform CRA_c OS=Mus musculus GN=Hnrnpab PE=2 SV=1
1685	1	34.4	0.5754	1.2023	0.863	1.6749	2.3988	3.1046	2.9107	2.91256	0.00482344	tr|Q3THU7|Q3THU7_MOUSE	Putative uncharacterized protein OS=Mus musculus GN=Clta PE=2 SV=1
314	18	78.2	0.9462	1.1272	1.0965	2.1281	2.2699	2.6303	3.8019	2.89257	0.0347795	sp|Q6IRU2|TPM4_MOUSE	Tropomyosin alpha-4 chain OS=Mus musculus GN=Tpm4 PE=2 SV=3
1021	7	57.5	0.7586	1.1066	0.4406	1.2359	1.2359	1.9231	2.5351	2.88146	0.042244	tr|Q4VAE6|Q4VAE6_MOUSE	Ras family member A OS=Mus musculus GN=Rhoa PE=2 SV=1
831	5	33.9	1.0471	0.6486	0.5916	0.3048	0.5495	1.977	1.5849	2.87204	0.0139556	tr|Q3T9Y3|Q3T9Y3_MOUSE	Putative uncharacterized protein OS=Mus musculus GN=Alox12 PE=2 SV=1
1776	2	27.2	0.863	0.3499	0.6792	0.9376	1.2942	1.4859	1.4588	2.86143	0.0142431	tr|Q3UWX7|Q3UWX7_MOUSE	Putative uncharacterized protein OS=Mus musculus GN=Tcea1 PE=2 SV=1
1171	3	65.6	0.6792	1	0.6546	1.5417	2.2284	2.0701	2.6546	2.85549	0.0227928	tr|Q9CY93|Q9CY93_MOUSE	Putative uncharacterized protein OS=Mus musculus GN=Rpl31 PE=2 SV=1
1101	3	38	1.2474	0.8395	1.0375	1.4322	1.4191	2.9376	2.421	2.85487	0.0121665	tr|Q3TXW2|Q3TXW2_MOUSE	Putative uncharacterized protein OS=Mus musculus GN=Hnrnpu PE=2 SV=1
641	5	48.8	0.7178	0.9036	0.3532	1.3804	1.3183	1.7865	1.7701	2.82989	0.026413	tr|Q3TJN6|Q3TJN6_MOUSE	Putative uncharacterized protein OS=Mus musculus GN=Snx5 PE=2 SV=1
974	5	31.8	1.0471	1.4723	0.9462	1.3062	2.421	3.2211	3.5318	2.79219	0.0096488	tr|Q5NCU5|Q5NCU5_MOUSE	Sparc protein OS=Mus musculus GN=Sparc PE=2 SV=1
1014	3	33.4	0.9817	1.0765	0.6138	2.0137	2.0512	2.2284	2.4889	2.79081	0.0147102	tr|Q3TDE6|Q3TDE6_MOUSE	Putative uncharacterized protein OS=Mus musculus GN=Pck2 PE=2 SV=1
1172	2	47	0.9462	0.9462	1.2134	2.5586	2.0701	2.8054	3.2211	2.79056	0.00797097	tr|Q545P0|Q545P0_MOUSE	ATPase, Na+/K+ transporting, beta 1 polypeptide OS=Mus musculus GN=Atp1b1 PE=2 SV=1
384	10	42.3	0.8017	1.2359	1.0666	1.7865	1.6444	3.4041	3.02	2.79005	0.00510669	tr|Q3USG5|Q3USG5_MOUSE	Putative uncharacterized protein (Fragment) OS=Mus musculus GN=Emilin1 PE=2 SV=1
1719	1	29.1	0.1432	0.4246	0.5395	1.1695	1.3062	1.2246	1.4588	2.78332	0.011128	tr|Q544Q7|Q544Q7_MOUSE	ATPase, Na+/K+ transporting, beta 3 polypeptide OS=Mus musculus GN=Atp1b3 PE=2 SV=1
592	7	44.7	2.466	1.3305	1.5849	2.6546	2.0137	3.3113	4.7863	2.77753	0.0371256	tr|Q3U7B3|Q3U7B3_MOUSE	Putative uncharacterized protein OS=Mus musculus GN=Tmpo PE=2 SV=1
320	21	68.7	1.2134	0.8872	1.4588	2.1086	1.7539	3.0479	3.4674	2.7772	0.0138612	sp|P48036|ANXA5_MOUSE	Annexin A5 OS=Mus musculus GN=Anxa5 PE=1 SV=1
21	68	54.1	0.7798	0.8954	0.955	4.9204	4.3251	2.355	2.7797	2.77491	0.00831344	sp|P01027|CO3_MOUSE	Complement C3 OS=Mus musculus GN=C3 PE=1 SV=3
1146	3	32	0.4875	1.1695	0.6792	1.5849	1.7219	2.1086	3.02	2.77417	0.0433972	tr|Q58EA6|Q58EA6_MOUSE	MCG10725, isoform CRA_a OS=Mus musculus GN=Rps25 PE=2 SV=1
1774	1	27.9	1.6144	0.6081	1.0965	3.767	3.7325	2.729	1.9953	2.7715	0.0378265	tr|Q3UEK1|Q3UEK1_MOUSE	Mannose binding lectin (C), isoform CRA_b OS=Mus musculus GN=Mbl2 PE=2 SV=1
848	6	40.8	0.7244	1.3428	1.028	1.6749	2.0324	2.9376	3.6308	2.77054	0.0156785	tr|Q3U5U6|Q3U5U6_MOUSE	Putative uncharacterized protein OS=Mus musculus GN=Hmox1 PE=2 SV=1
369	15	49.9	1.0568	1.1803	1.0568	1.2823	1.977	3.1623	3.02	2.76353	0.00113657	tr|E9PWE8|E9PWE8_MOUSE	Dihydropyrimidinase-related protein 3 OS=Mus musculus GN=Dpysl3 PE=1 SV=1
1083	5	33.7	1.0666	0.4966	0.9462	1.2023	1.2246	1.9588	2.0137	2.75333	0.0152974	tr|Q91VZ1|Q91VZ1_MOUSE	Snx2 protein OS=Mus musculus GN=Snx2 PE=2 SV=1
141	16	49.9	0.7112	0.7379	0.7047	1.0471	0.7798	1.803	2.1086	2.71149	0.00757483	tr|Q3V1M8|Q3V1M8_MOUSE	Putative uncharacterized protein OS=Mus musculus GN=Hdlbp PE=2 SV=1
2225	3	26	0.1076	0.6138	0.2965	1.1482	0.9638	1.3305	1.1272	2.69988	0.0272523	tr|Q32ME1|Q32ME1_MOUSE	Calcium-transporting ATPase OS=Mus musculus GN=Atp2b4 PE=2 SV=1
738	9	47	0.7943	0.871	1.1695	2.0893	2.1677	2.5119	2.9923	2.69748	0.0128211	tr|Q50HX4|Q50HX4_MOUSE	RAB14 protein OS=Mus musculus GN=Rab14 PE=2 SV=1
321	18	55.8	1.1066	0.7379	1.0666	1.6144	2.0324	2.0893	2.7542	2.68412	0.0273618	tr|Q149V4|Q149V4_MOUSE	Histone H2A OS=Mus musculus GN=Hist2h2ac PE=2 SV=1
512	8	42.4	0.8318	0.673	0.7798	1.2023	1.3305	1.8707	2.0137	2.67373	0.00267223	tr|Q8BMR3|Q8BMR3_MOUSE	Dolichyl-diphosphooligosaccharide--protein glycosyltransferase subunit 1 OS=Mus musculus GN=Rpn1 PE=2 SV=1
506	6	31.1	2.6303	2.3988	0.9036	2.208	1.2246	4.3251	4.4875	2.66854	0.0335448	sp|Q9JIF7|COPB_MOUSE	Coatomer subunit beta OS=Mus musculus GN=Copb1 PE=1 SV=1
836	9	36.1	1.6293	1.7061	1.4191	3.02	2.5586	4.9659	3.3729	2.66825	0.0421849	tr|Q7JCZ1|Q7JCZ1_MOUSE	Cytochrome c oxidase subunit 2 OS=Mus musculus GN=mt-Co2 PE=2 SV=1
5	102	63.6	0.955	0.8395	0.8166	1.4454	1.6293	1.9055	2.5119	2.66735	0.0225284	tr|E9Q3W4|E9Q3W4_MOUSE	Plectin OS=Mus musculus GN=Plec PE=4 SV=1
175	23	50.4	1.2134	1.5276	1.0471	2.0137	1.4322	3.02	3.8019	2.64959	0.0218282	sp|P21981|TGM2_MOUSE	Protein-glutamine gamma-glutamyltransferase 2 OS=Mus musculus GN=Tgm2 PE=1 SV=4
541	10	37.2	1	0.5598	0.8872	1.406	2.0512	1.7865	2.0324	2.63918	0.0142659	sp|P15508|SPTB1_MOUSE	Spectrin beta chain, erythrocytic OS=Mus musculus GN=Sptb PE=1 SV=4
1271	4	38.1	1.3428	2.1878	1.7378	3.4674	2.3335	4.3251	6.0256	2.63672	0.0337285	tr|Q8BVW6|Q8BVW6_MOUSE	Putative uncharacterized protein OS=Mus musculus GN=Arpc4 PE=2 SV=1
14	81	49.7	1.0666	1.4997	1.406	4.7863	4.6132	3.4995	4.1305	2.62587	0.00887447	sp|Q8VHX6-2|FLNC_MOUSE	Isoform 2 of Filamin-C OS=Mus musculus GN=Flnc
2142	1	27	0.4529	0.1959	0.2377	0.4786	0.4699	0.4875	0.6486	2.62016	0.0259033	sp|Q9JIG8|PRAF2_MOUSE	PRA1 family protein 2 OS=Mus musculus GN=Praf2 PE=2 SV=1
1192	5	45.5	1.3804	1	0.8166	1.4454	1.7701	2.1478	2.6062	2.61698	0.0135542	tr|Q3TGE1|Q3TGE1_MOUSE	Putative uncharacterized protein OS=Mus musculus GN=Actr3 PE=2 SV=1
474	9	44.2	0.7112	0.929	0.7047	1.556	1.4322	2.0893	2.1677	2.60574	0.00405217	sp|Q9Z1N5|DX39B_MOUSE	Spliceosome RNA helicase Ddx39b OS=Mus musculus GN=Ddx39b PE=1 SV=1
120	41	60.5	2.1878	0.6486	1.7219	4.3652	4.4055	3.2509	2.8576	2.57688	0.0410779	sp|Q00897|A1AT4_MOUSE	Alpha-1-antitrypsin 1-4 OS=Mus musculus GN=Serpina1d PE=2 SV=1
92	41	40.3	0.6918	0.9727	0.8241	1.5849	1.888	2.208	2.421	2.57625	0.00415216	sp|Q9JHU4|DYHC1_MOUSE	Cytoplasmic dynein 1 heavy chain 1 OS=Mus musculus GN=Dync1h1 PE=1 SV=2
822	4	34.8	1.3552	1.0471	1.028	1.1588	1.1066	2.729	2.6062	2.57106	0.000725005	sp|Q05186|RCN1_MOUSE	Reticulocalbin-1 OS=Mus musculus GN=Rcn1 PE=1 SV=1
390	12	42.7	0.6427	1.803	1.6293	6.2517	5.445	3.6644	5.1523	2.56874	0.0347184	tr|Q3UBS3|Q3UBS3_MOUSE	Haptoglobin OS=Mus musculus GN=Hp PE=2 SV=1
1662	1	69.4	1	0.7447	0.6607	1.1912	1.2942	1.977	1.6293	2.56603	0.012706	sp|Q6PDM2|SRSF1_MOUSE	Serine/arginine-rich splicing factor 1 OS=Mus musculus GN=Srsf1 PE=1 SV=3
1912	5	35.5	0.673	0.5248	0.5916	1.556	1.7539	1.3428	1.4859	2.53377	0.00419958	sp|Q62148|AL1A2_MOUSE	Retinal dehydrogenase 2 OS=Mus musculus GN=Aldh1a2 PE=2 SV=2
1031	4	36.4	0.7943	0.929	0.9204	1.7219	1.803	2.0324	2.6303	2.5212	0.0211645	tr|Q5XJF6|Q5XJF6_MOUSE	Ribosomal protein OS=Mus musculus GN=Rpl10a PE=2 SV=1
2055	1	32.1	1.0375	0.5346	0.4487	0.863	0.6792	1.1272	1.3428	2.51195	0.0117564	sp|Q9JKX6|NUDT5_MOUSE	ADP-sugar pyrophosphatase OS=Mus musculus GN=Nudt5 PE=1 SV=1
71	27	65.5	1.2134	1.2589	1.0093	2.3768	2.3768	2.355	3.3419	2.51164	0.0389887	sp|P26041|MOES_MOUSE	Moesin OS=Mus musculus GN=Msn PE=1 SV=3
1503	2	33	0.7244	0.3664	0.5598	0.9638	1.028	1.1695	1.1376	2.49093	0.00977973	sp|Q6P8X1|SNX6_MOUSE	Sorting nexin-6 OS=Mus musculus GN=Snx6 PE=1 SV=2
1752	1	32.9	0.7727	0.6427	0.7379	1.0471	0.8166	1.977	1.4588	2.48863	0.0299393	tr|G3X9T7|G3X9T7_MOUSE	Galectin OS=Mus musculus GN=Lgals9 PE=4 SV=1
77	29	60.2	1.0093	1.406	1.2823	2.2284	2.9648	2.7797	3.9084	2.48785	0.0359965	tr|Q71LX8|Q71LX8_MOUSE	Heat shock protein 84b OS=Mus musculus GN=Hsp90ab1 PE=2 SV=1
1034	7	30.9	0.8872	0.871	1.6293	0.4571	1.2474	3.1046	3.1046	2.48338	0.0196753	sp|Q80X19-2|COEA1_MOUSE	Isoform 2 of Collagen alpha-1(XIV) chain OS=Mus musculus GN=Col14a1
1175	3	28.1	0.4246	0.9638	1.3305	1.9953	1.8535	2.355	3.3419	2.48307	0.0419353	tr|Q4VAG4|Q4VAG4_MOUSE	MCG12304 OS=Mus musculus GN=Rpl22 PE=2 SV=1
394	9	56.1	0.879	0.879	0.6138	2.0324	2.0701	1.6293	2.0701	2.47816	0.0251429	tr|Q3UAC2|Q3UAC2_MOUSE	40S ribosomal protein S3a OS=Mus musculus GN=Rps3a1 PE=2 SV=1
1374	2	27.2	0.9376	1.0375	0.8551	1.0471	1	2.5119	2.1677	2.47258	0.00949078	tr|Q9DC94|Q9DC94_MOUSE	Putative uncharacterized protein OS=Mus musculus GN=Ssr4 PE=2 SV=1
663	8	53.6	0.5058	0.912	0.5105	1.5996	1.6293	1.6293	1.8707	2.46046	0.0236374	sp|P13634|CAH1_MOUSE	Carbonic anhydrase 1 OS=Mus musculus GN=Ca1 PE=2 SV=4
662	5	55.6	0.4246	1.2589	1.0965	1.1376	1.2823	2.6062	3.1623	2.44905	0.0138112	tr|Q3TXS9|Q3TXS9_MOUSE	Putative uncharacterized protein OS=Mus musculus GN=Rps2 PE=2 SV=1
154	19	58.9	1.6144	1.3183	0.9462	3.4041	2.9648	2.355	3.1623	2.43643	0.0336187	tr|Q9WVS5|Q9WVS5_MOUSE	Chaperonin containing TCP-1 theta subunit OS=Mus musculus GN=Cctq PE=3 SV=1
466	8	33.5	0.7798	0.6194	0.5058	3.8726	4.0179	1.4859	1.2474	2.42917	0.0129706	tr|A2A998|A2A998_MOUSE	Complement component C8 alpha chain OS=Mus musculus GN=C8a PE=4 SV=1
156	28	38.7	0.879	1.7219	1.2134	1.8535	1.7865	3.6308	3.4995	2.42916	0.0076569	sp|Q80X90|FLNB_MOUSE	Filamin-B OS=Mus musculus GN=Flnb PE=1 SV=3
505	9	52.7	0.6368	0.5346	0.7447	0.6918	1.3183	1.4454	1.6444	2.41523	0.0123043	tr|W5XQG0|W5XQG0_MOUSE	MHC class I antigen OS=Mus musculus GN=H2-D1 PE=2 SV=1
554	8	53	1.4454	1.3804	1.1588	1.9231	1.4191	3.3113	2.8054	2.40891	0.0115073	tr|Q7TMN7|Q7TMN7_MOUSE	Annexin OS=Mus musculus GN=Anxa4 PE=2 SV=1
1276	4	56.3	1.1912	1.0568	1.406	1.2823	1.0471	2.729	3.1915	2.40397	0.0134801	tr|Q497I3|Q497I3_MOUSE	Fatty acid binding protein 5, epidermal OS=Mus musculus GN=Fabp5 PE=2 SV=1
217	13	41.5	0.7727	0.6194	0.7311	1.2706	1.2823	1.556	1.6904	2.40385	0.00419488	sp|Q8CGC7|SYEP_MOUSE	Bifunctional glutamate/proline--tRNA ligase OS=Mus musculus GN=Eprs PE=1 SV=4
383	14	49.3	0.7311	0.8551	0.8954	1.6293	1.8707	1.9588	2.2491	2.40383	0.00696393	tr|Q3V0Z8|Q3V0Z8_MOUSE	Putative uncharacterized protein (Fragment) OS=Mus musculus GN=Ddx5 PE=2 SV=1
1452	2	33	0.4742	0.5598	1	0.8551	0.5105	1.8365	1.9055	2.39903	0.0196268	tr|A6H6K1|A6H6K1_MOUSE	Aspn protein OS=Mus musculus GN=Aspn PE=2 SV=1
972	3	46.9	0.7798	0.673	0.8017	1.2359	1.0568	1.6444	1.888	2.39533	0.00872938	tr|Q3TFA9|Q3TFA9_MOUSE	Putative uncharacterized protein OS=Mus musculus GN=Tmod3 PE=2 SV=1
1555	2	22.7	1.4322	1.9231	1.4454	2.4434	2.0512	3.5645	4.4875	2.39038	0.0229397	tr|Q3U518|Q3U518_MOUSE	Protein kinase C substrate 80K-H, isoform CRA_b OS=Mus musculus GN=Prkcsh PE=2 SV=1
591	10	50.8	0.7586	0.6855	0.9204	1.9055	1.9231	1.5704	2.2491	2.37842	0.0455549	sp|P68040|GBLP_MOUSE	Guanine nucleotide-binding protein subunit beta-2-like 1 OS=Mus musculus GN=Gnb2l1 PE=1 SV=3
736	6	21.3	0.9727	0.3436	0.6918	1.3183	0.9036	1.3552	1.1066	2.37763	0.0396992	sp|Q91ZX7|LRP1_MOUSE	Prolow-density lipoprotein receptor-related protein 1 OS=Mus musculus GN=Lrp1 PE=1 SV=1
731	6	33.7	0.8091	1.3183	1.1803	1.9055	2.0512	2.8576	3.02	2.35236	0.00197714	tr|Q5SUC3|Q5SUC3_MOUSE	Calnexin, isoform CRA_a OS=Mus musculus GN=Canx PE=2 SV=1
1455	3	24.6	0.6668	0.8166	0.631	0.9036	0.9204	1.5417	1.8535	2.3454	0.0165015	tr|Q3TXR9|Q3TXR9_MOUSE	Beta-hexosaminidase OS=Mus musculus GN=Hexb PE=2 SV=1
1008	6	35.6	0.6252	0.6792	0.6138	0.9638	1.3428	1.2589	1.7701	2.34261	0.0389822	sp|O55029|COPB2_MOUSE	Coatomer subunit beta' OS=Mus musculus GN=Copb2 PE=2 SV=2
2395	1	26.8	1.3932	0.7516	0.6982	1.3428	0.7656	1.8197	1.5704	2.33832	0.00841561	tr|Q921S5|Q921S5_MOUSE	ATPase, H+ transporting, lysosomal V0 subunit D1 OS=Mus musculus GN=Atp6v0d1 PE=2 SV=1
931	3	20.8	1.4723	1.3428	0.6792	3.4356	3.8019	2.466	2.2491	2.3319	0.030554	tr|Q6YJU2|Q6YJU2_MOUSE	GUGU alpha OS=Mus musculus GN=Fetub PE=2 SV=1
523	6	25.2	1.3183	0.787	1.2359	1.1482	0.6918	2.466	2.2491	2.33086	0.0163123	tr|D3YYT0|D3YYT0_MOUSE	Cadherin-2 OS=Mus musculus GN=Cdh2 PE=4 SV=1
1599	2	20.7	0.3698	0.6427	0.9638	1.4997	1.1803	2.1878	1.556	2.33041	0.0473043	tr|Q80YP5|Q80YP5_MOUSE	Integrin alpha 5 (Fibronectin receptor alpha) OS=Mus musculus GN=Itga5 PE=2 SV=1
854	4	46.1	1.1588	0.8551	1.1272	2.4889	1.8707	2.1478	2.466	2.3275	0.0121955	sp|Q9CXW4|RL11_MOUSE	60S ribosomal protein L11 OS=Mus musculus GN=Rpl11 PE=1 SV=4
2049	1	12.8	0.7656	1.1066	0.787	0.9727	1.6596	2.355	2.0512	2.32689	0.0147227	tr|G5E8D6|G5E8D6_MOUSE	EGF-containing fibulin-like extracellular matrix protein 2 OS=Mus musculus GN=Efemp2 PE=4 SV=1
878	5	31	0.5546	0.5297	0.6427	0.8954	0.8318	1.3932	1.3183	2.31278	0.00383477	sp|Q99KC8|VMA5A_MOUSE	von Willebrand factor A domain-containing protein 5A OS=Mus musculus GN=Vwa5a PE=1 SV=2
1847	1	30.9	0.6486	0.5297	0.6194	0.9462	1.0186	1.2474	1.406	2.30911	0.00717808	tr|Q9CZL0|Q9CZL0_MOUSE	Putative uncharacterized protein OS=Mus musculus GN=Tmed9 PE=2 SV=1
801	4	46.2	1.0093	0.929	0.7244	2.1677	2.0701	1.6144	2.1878	2.29963	0.0358709	tr|Q5M9M5|Q5M9M5_MOUSE	MCG10806 OS=Mus musculus GN=Rpl23a PE=2 SV=1
1417	3	58.8	0.9638	1.2359	0.8017	1.2706	0.7516	2.0324	2.6303	2.28833	0.0354548	tr|F7CVJ5|F7CVJ5_MOUSE	Protein Ahnak2 (Fragment) OS=Mus musculus GN=Ahnak2 PE=1 SV=1
2215	1	32.3	0.7727	2.1281	1.0186	7.5162	8.091	3.4995	3.6644	2.27664	0.0349449	sp|O08692|NGP_MOUSE	Neutrophilic granule protein OS=Mus musculus GN=Ngp PE=1 SV=1
231	13	58.2	1.0666	0.879	0.879	1.5417	1.3932	1.7378	2.2491	2.26786	0.0244012	tr|Q5FWJ5|Q5FWJ5_MOUSE	Hnrpk protein OS=Mus musculus GN=Hnrnpk PE=2 SV=1
732	7	29.6	0.8551	0.6026	0.6194	1.7539	1.4723	1.4997	1.2706	2.26702	0.0106557	sp|Q61702|ITIH1_MOUSE	Inter-alpha-trypsin inhibitor heavy chain H1 OS=Mus musculus GN=Itih1 PE=1 SV=2
773	7	40.8	1.1588	1.5276	1.4588	1.9953	1.3305	3.1046	3.6644	2.26661	0.0107589	tr|Q3UM23|Q3UM23_MOUSE	Putative uncharacterized protein OS=Mus musculus GN=Rnh1 PE=2 SV=1
1587	2	24.6	0.7112	0.3342	0.7727	1.2706	1.2359	1.2706	1.2246	2.25422	0.0438919	tr|E9QAT6|E9QAT6_MOUSE	CAD protein OS=Mus musculus GN=Cad PE=3 SV=1
1360	2	15.8	1.2823	0.9462	0.5297	1.3932	0.5702	1.803	1.5136	2.24717	0.0341195	sp|Q8CIZ8|VWF_MOUSE	von Willebrand factor OS=Mus musculus GN=Vwf PE=1 SV=2
690	7	36.7	1.0666	0.4875	0.912	0.8395	0.8472	1.5849	1.556	2.2443	0.0274174	tr|Q3UD67|Q3UD67_MOUSE	Alanine--tRNA ligase, cytoplasmic OS=Mus musculus GN=Aars PE=2 SV=1
2008	5	26.2	1.0375	0.8318	1.0093	3.0761	2.2909	2.421	1.7061	2.24165	0.0450139	tr|Q99LA6|Q99LA6_MOUSE	Igh protein OS=Mus musculus GN=Igh PE=2 SV=1
602	5	48.9	1.1066	0.8395	1.1376	2.1478	1.5849	2.5351	1.888	2.23717	0.0376874	sp|P28063|PSB8_MOUSE	Proteasome subunit beta type-8 OS=Mus musculus GN=Psmb8 PE=1 SV=2
1436	3	50.6	1.2474	1.3428	0.6427	1.7865	1.803	2.2284	2.1878	2.22423	0.0370517	sp|P08030|APT_MOUSE	Adenine phosphoribosyltransferase OS=Mus musculus GN=Aprt PE=1 SV=2
460	12	48	0.9376	0.8954	0.9727	1.5276	1.4997	1.8535	2.2909	2.21851	0.0180155	tr|Q5SW83|Q5SW83_MOUSE	ARP2 actin-related protein 2 homolog (Yeast) OS=Mus musculus GN=Actr2 PE=2 SV=1
1762	3	36.9	0.8872	0.8241	0.9036	0.787	1.1803	2.1878	1.6444	2.21809	0.0309241	sp|Q91YR1|TWF1_MOUSE	Twinfilin-1 OS=Mus musculus GN=Twf1 PE=1 SV=2
1241	4	33.7	0.8472	0.871	0.871	1.2023	1.2023	1.7865	2.0701	2.21389	0.00875785	tr|G3X8T3|G3X8T3_MOUSE	Carboxypeptidase OS=Mus musculus GN=Ctsa PE=3 SV=1
1516	2	43.9	0.8872	0.8551	0.6982	1.6904	2.5119	1.8365	1.5996	2.21213	0.0110131	sp|P14115|RL27A_MOUSE	60S ribosomal protein L27a OS=Mus musculus GN=Rpl27a PE=2 SV=5
2238	1	32.7	0.4169	0.8166	0.7447	1.4322	0.9908	1.6293	1.8197	2.20906	0.00571268	tr|Q3TVX6|Q3TVX6_MOUSE	Matrix Gla protein OS=Mus musculus GN=Mgp PE=2 SV=1
671	18	59.6	1.1588	1	0.8472	2.0137	1.9231	1.8707	2.208	2.20804	0.0132243	tr|Q3U8U8|Q3U8U8_MOUSE	Polyadenylate-binding protein OS=Mus musculus GN=Pabpc1 PE=2 SV=1
398	8	36.8	0.871	1.0765	1.1803	1.5417	1.2359	2.421	2.5586	2.20649	0.00199165	tr|Q5EBP9|Q5EBP9_MOUSE	Tripartite motif-containing 28 OS=Mus musculus GN=Trim28 PE=2 SV=1
866	5	51.9	1.5276	1.7219	0.8091	2.8054	2.6303	2.6062	2.9648	2.20111	0.0451058	tr|Q3UC02|Q3UC02_MOUSE	MCG23457 OS=Mus musculus GN=Rps11 PE=2 SV=1
479	7	47.4	1.1912	1.4859	2.1878	1.9231	1.4322	4.0551	4.0179	2.19751	0.0122947	sp|Q9D1A2|CNDP2_MOUSE	Cytosolic non-specific dipeptidase OS=Mus musculus GN=Cndp2 PE=1 SV=1
414	9	56.7	1.0186	1.028	0.8551	2.421	2.4434	1.9055	2.2284	2.19526	0.0127371	tr|Q545X8|Q545X8_MOUSE	40S ribosomal protein S4 OS=Mus musculus GN=Rps4x PE=2 SV=1
1564	2	16.3	0.929	0.7656	0.6792	1.5996	1.8707	1.4723	1.6904	2.18902	0.00907087	tr|Q9TDS6|Q9TDS6_MOUSE	Cytochrome b (Fragment) OS=Mus musculus GN=cytb PE=3 SV=1
377	8	56.3	1.3183	0.5152	1.1588	0.9908	1.0471	1.7219	1.9409	2.18805	0.0498419	tr|Q3TZ17|Q3TZ17_MOUSE	Putative uncharacterized protein OS=Mus musculus GN=Pdlim1 PE=2 SV=1
1196	2	32.2	1.2246	1	1.0568	1.5849	1.6904	2.6062	1.8707	2.17663	0.0408452	sp|Q08619|IFI5B_MOUSE	Interferon-activable protein 205-B OS=Mus musculus GN=Ifi205b PE=1 SV=2
412	10	37.9	0.9638	1.1066	0.9204	2.5351	1.8365	2.1086	2.2909	2.17045	0.00592486	sp|Q9JKR6|HYOU1_MOUSE	Hypoxia up-regulated protein 1 OS=Mus musculus GN=Hyou1 PE=1 SV=1
1854	2	27.5	0.9727	0.5058	0.3981	0.673	0.787	1.0765	0.879	2.1634	0.0214209	tr|Q3TMZ1|Q3TMZ1_MOUSE	Pyrroline-5-carboxylate reductase OS=Mus musculus GN=Pycr2 PE=2 SV=1
575	13	52.3	1.406	0.6918	0.5861	1.5276	1.1588	1.4322	1.3305	2.16191	0.0048093	tr|Q542I9|Q542I9_MOUSE	MCG122657 OS=Mus musculus GN=Psmc1 PE=2 SV=1
813	5	55.3	1.2359	0.8395	0.9908	1.977	1.8365	1.6444	2.2909	2.15008	0.0433714	tr|Q3U6G1|Q3U6G1_MOUSE	Biliverdin reductase B (Flavin reductase (NADPH)) OS=Mus musculus GN=Blvrb PE=2 SV=1
1390	2	42.8	0.8395	0.6855	0.7112	1.6293	1.7219	1.4454	1.556	2.14892	0.00248476	tr|Q3UJS0|Q3UJS0_MOUSE	Putative uncharacterized protein OS=Mus musculus GN=Rpl8 PE=2 SV=1
1330	2	27	0.6918	0.1629	0.3342	0.5495	0.6026	0.5495	0.5152	2.14182	0.041548	tr|Q6PB55|Q6PB55_MOUSE	Ckap5 protein (Fragment) OS=Mus musculus GN=Ckap5 PE=2 SV=1
150	19	53.2	1.0666	1.1695	0.955	1.7539	1.6293	2.0137	2.5351	2.14112	0.0250292	tr|Q3THX5|Q3THX5_MOUSE	Putative uncharacterized protein OS=Mus musculus GN=Mvp PE=2 SV=1
605	7	72.9	0.6607	0.6855	0.5297	0.8318	1.0093	1.3183	1.2823	2.14006	0.00653085	tr|Q78ZJ8|Q78ZJ8_MOUSE	MCG22989, isoform CRA_b OS=Mus musculus GN=Rab11b PE=2 SV=1
2411	1	28.4	0.207	0.8091	0.7516	1.2942	0.118	1.8197	1.5136	2.13577	0.0147561	RRRRRsp|Q9CW79|GOGA1_MOUSE	REVERSED Golgin subfamily A member 1 OS=Mus musculus GN=Golga1 PE=1 SV=2
456	13	62.8	1.5849	0.9727	1.3428	1.6144	1.3183	2.8054	2.1281	2.13064	0.0385046	sp|P61164|ACTZ_MOUSE	Alpha-centractin OS=Mus musculus GN=Actr1a PE=2 SV=1
392	10	55.4	0.7244	1	0.7112	1.3305	1.4859	1.6293	2.0137	2.12892	0.0283627	tr|Q3UA52|Q3UA52_MOUSE	Putative uncharacterized protein (Fragment) OS=Mus musculus GN=Arpc2 PE=2 SV=1
860	5	55	0.8872	0.8091	1.0093	2.1281	2.421	1.7219	2.1281	2.11725	0.023133	tr|Q5BLJ7|Q5BLJ7_MOUSE	MCG10205 OS=Mus musculus GN=Rps13 PE=2 SV=1
2071	1	21.8	1.028	0.9638	1.0471	1.406	1.2134	2.2699	1.977	2.11194	0.00902323	tr|Q6PET3|Q6PET3_MOUSE	Signal peptidase I (Fragment) OS=Mus musculus GN=Sec11a PE=2 SV=1
1707	6	39	0.6368	0.7244	0.52	0.6427	0.6607	1.2706	1.3552	2.11009	0.0123492	sp|P08003|PDIA4_MOUSE	Protein disulfide-isomerase A4 OS=Mus musculus GN=Pdia4 PE=1 SV=3
464	8	34.5	0.6918	0.6918	0.8241	1.1588	1.2023	1.803	1.3932	2.10845	0.029922	sp|Q61553|FSCN1_MOUSE	Fascin OS=Mus musculus GN=Fscn1 PE=1 SV=4
1193	3	57.2	0.7379	0.9204	0.597	1.7219	1.5417	1.4322	1.7539	2.09971	0.0336364	sp|Q6ZWN5|RS9_MOUSE	40S ribosomal protein S9 OS=Mus musculus GN=Rps9 PE=1 SV=3
1004	4	22.2	0.5495	0.5012	0.7379	0.9376	0.9462	1.406	1.1912	2.09604	0.0255883	tr|Q8BTW2|Q8BTW2_MOUSE	Eukaryotic translation initiation factor 3 subunit F OS=Mus musculus GN=Eif3f PE=2 SV=1
794	10	39	0.7516	0.673	0.5248	0.673	0.7727	1.1272	1.3804	2.0935	0.0233431	sp|A2AQ07|TBB1_MOUSE	Tubulin beta-1 chain OS=Mus musculus GN=Tubb1 PE=1 SV=1
332	10	35.9	1.4997	1.0666	1.4191	2.3768	2.2909	2.7797	2.421	2.09225	0.0163207	tr|Q3TZ12|Q3TZ12_MOUSE	Anion exchange protein (Fragment) OS=Mus musculus GN=Slc4a1 PE=2 SV=1
1525	7	56	1.3062	0.8395	0.9817	1.5996	1.4322	1.9953	1.803	2.0856	0.00715983	sp|Q03734|SPA3M_MOUSE	Serine protease inhibitor A3M OS=Mus musculus GN=Serpina3m PE=1 SV=2
823	5	36.2	0.7798	0.4613	0.5395	0.5297	0.8241	1.1376	0.9462	2.08213	0.0172845	tr|B0QZN5|B0QZN5_MOUSE	Vesicle-associated membrane protein 2 OS=Mus musculus GN=Vamp2 PE=4 SV=1
816	6	53.2	1.3062	1.3428	1.1588	2.2699	2.0137	2.1878	3.02	2.08179	0.0432558	sp|Q9DCN2|NB5R3_MOUSE	NADH-cytochrome b5 reductase 3 OS=Mus musculus GN=Cyb5r3 PE=1 SV=3
367	19	86.6	0.8872	1.9953	1.556	2.4434	2.5351	3.4995	3.8726	2.07589	0.0110033	tr|Q5SVY2|Q5SVY2_MOUSE	Peptidyl-prolyl cis-trans isomerase OS=Mus musculus GN=Ppia PE=2 SV=1
124	22	61.2	1.3305	0.9908	0.871	2.1478	2.1478	1.9588	1.9055	2.07557	0.00213006	tr|Q8C5Q5|Q8C5Q5_MOUSE	Putative uncharacterized protein OS=Mus musculus GN=Cct7 PE=2 SV=1
1625	1	38.9	0.6252	0.673	0.8472	0.9462	1.028	1.3804	1.7701	2.07242	0.0311125	tr|Q3UKA1|Q3UKA1_MOUSE	Putative uncharacterized protein OS=Mus musculus GN=Dnajc3 PE=2 SV=1
1078	6	48.5	0.9727	0.7379	0.9817	1.5849	1.5276	1.8365	1.7219	2.06932	0.0103981	tr|Q5M9M4|Q5M9M4_MOUSE	Ribosomal protein S15A OS=Mus musculus GN=Rps15a PE=2 SV=1
1260	2	32.1	0.8472	0.5445	1.0765	0.9727	0.912	1.7061	1.6444	2.06693	0.0419941	sp|O35074|PTGIS_MOUSE	Prostacyclin synthase OS=Mus musculus GN=Ptgis PE=2 SV=1
1701	5	58	2.729	1.2942	1.5996	4.0551	4.8306	2.8054	3.1623	2.06224	0.0112822	tr|Q8K1F0|Q8K1F0_MOUSE	Anti-VIPase light chain variable region (Fragment) OS=Mus musculus PE=4 SV=1
1657	2	43	1.0568	0.5702	1.0471	1.6293	2.3988	1.7061	1.6144	2.05311	0.0362811	tr|A2AEX6|A2AEX6_MOUSE	Four and a half LIM domains protein 1 OS=Mus musculus GN=Fhl1 PE=1 SV=1
2943	1	22.3	0.5012	0.3251	0.4365	0.597	0.5012	0.7943	0.7656	2.04819	0.0100703	tr|G3UZJ5|G3UZJ5_MOUSE	Casein kinase II subunit beta (Fragment) OS=Mus musculus GN=Csnk2b PE=3 SV=2
2570	1	32.1	0.9376	0.9638	0.7727	1.4723	1.3677	1.7865	1.7701	2.04814	0.00546168	sp|P62748|HPCL1_MOUSE	Hippocalcin-like protein 1 OS=Mus musculus GN=Hpcal1 PE=2 SV=2
1071	3	43	1.3552	0.673	0.9908	2.5586	3.0479	1.5996	1.7865	2.03516	0.0214485	sp|Q64726|ZA2G_MOUSE	Zinc-alpha-2-glycoprotein OS=Mus musculus GN=Azgp1 PE=1 SV=2
1664	1	33.5	0.7112	0.9817	0.955	1.1588	1.0765	2.1677	1.7701	2.03325	0.0187215	tr|A0A087WQS2|A0A087WQS2_MOUSE	Basic leucine zipper and W2 domain-containing protein 1 OS=Mus musculus GN=Bzw1 PE=1 SV=1
689	5	38	2.421	2.355	2.1478	1.2359	3.3419	5.2	3.9446	2.03087	0.0338038	tr|Q3UE92|Q3UE92_MOUSE	X-prolyl aminopeptidase (Aminopeptidase P) 1, soluble, isoform CRA_b OS=Mus musculus GN=Xpnpep1 PE=2 SV=1
1464	2	65.9	0.4055	0.6252	0.8091	0.7586	1.3183	1.2589	1.6444	2.02419	0.0375672	tr|Q91VM2|Q91VM2_MOUSE	Small nuclear ribonucleoprotein D3 OS=Mus musculus GN=Snrpd3 PE=2 SV=1
1338	2	33.7	0.9036	0.5105	1	0.5495	0.7943	1.4997	1.556	2.02297	0.0442029	tr|A2A4J8|A2A4J8_MOUSE	Vacuolar protein-sorting-associated protein 25 OS=Mus musculus GN=Vps25 PE=4 SV=1
587	5	35.3	1.6749	1.2823	1.5849	1.8707	1.4322	2.8054	2.9923	2.02208	0.00720614	tr|Q63ZW9|Q63ZW9_MOUSE	Copa protein (Fragment) OS=Mus musculus GN=Copa PE=2 SV=1
613	8	77.1	1.1272	1.2823	1	0.5346	0.3342	1.9588	2.6546	2.02138	0.0449878	sp|P37804|TAGL_MOUSE	Transgelin OS=Mus musculus GN=Tagln PE=1 SV=3
1238	2	31.3	2.5351	1.2589	1.2823	1.0765	1.1803	2.355	2.7797	2.02058	0.0129293	tr|Q571D6|Q571D6_MOUSE	MKIAA0281 protein (Fragment) OS=Mus musculus GN=Elmo1 PE=2 SV=1
711	13	55.6	0.8551	1.1912	1.2474	1.0965	1.3305	2.466	2.4434	2.0132	0.000300244	tr|B1AX58|B1AX58_MOUSE	Plastin-3 OS=Mus musculus GN=Pls3 PE=4 SV=1
820	4	51	1.0471	0.8091	1.0765	1.8365	1.4191	1.6749	2.1086	2.00652	0.0325552	tr|Q61478|Q61478_MOUSE	DbpA murine homologue OS=Mus musculus GN=Ybx3 PE=2 SV=1
839	4	57.1	0.8954	0.8954	1.0375	1.8707	1.5704	1.6904	2.1878	2.00642	0.0320005	sp|P50518|VATE1_MOUSE	V-type proton ATPase subunit E 1 OS=Mus musculus GN=Atp6v1e1 PE=1 SV=2
1569	4	24.3	0.7112	0.9638	1.3932	1.0471	1.5276	2.5586	2.1677	2.00522	0.0275724	sp|Q9DBH5|LMAN2_MOUSE	Vesicular integral-membrane protein VIP36 OS=Mus musculus GN=Lman2 PE=2 SV=2
285	11	53.3	1.5136	1.3932	1.4723	1.9588	1.9409	2.6303	3.1046	2.00136	0.0134762	sp|Q7TMK9|HNRPQ_MOUSE	Heterogeneous nuclear ribonucleoprotein Q OS=Mus musculus GN=Syncrip PE=1 SV=2
*, Peptides(95%), dentification confidence > 95% peptides numbers; %Cov, 95% confidential peptides coverage of the identified proteins; iTRAQ lable, 113 and 114 for Sham 3d, 115 and 116 for Sham 7d, 117 and 118 for MI 3d, 119 and 121 for Mi 7d.

## Sheet: Table S6
Supplementary Table S6. Identification and quantitative information of 328 proteins that significantly reduced at MI 7d compared to Sham 7d.
Protein No.	Peptides(95%)*	% Cov	114:113	115:113	116:113	117:113	118:113	119:113	121:113	MI7 vs Sham7	P	Accession No.	Protein Name
1091	4	43.1	1.0864	0.8872	0.5346	0.871	0.055	0.0614	0.0115	0.051273	0.0315828	sp|Q8VE95|CH082_MOUSE	UPF0598 protein C8orf82 homolog OS=Mus musculus PE=2 SV=1
67	111	94.2	1.3062	1.3428	1.5136	0.0955	0.0847	0.056	0.118	0.0609158	0.00227866	tr|Q3UVB1|Q3UVB1_MOUSE	Myoglobin OS=Mus musculus GN=Mb PE=2 SV=1
962	6	63.9	1.0666	1.5996	1.7539	0.6855	0.7447	0.166	0.0667	0.0693902	0.00171958	sp|P97450|ATP5J_MOUSE	ATP synthase-coupling factor 6, mitochondrial OS=Mus musculus GN=Atp5j PE=1 SV=1
204	24	74.8	0.9036	1.0864	1.0864	0.7178	0.7727	0.1	0.0929	0.0887795	6.42972e-06	tr|Q3TE45|Q3TE45_MOUSE	Succinate dehydrogenase [ubiquinone] iron-sulfur subunit, mitochondrial OS=Mus musculus GN=Sdhb PE=2 SV=1
1344	9	33.8	1.2589	1.5417	1.556	0.9036	0.929	0.177	0.1138	0.0938761	0.000266248	tr|Q792A4|Q792A4_MOUSE	Cox7ah OS=Mus musculus GN=Cox7a1 PE=2 SV=1
568	15	74.4	1.0375	1.2359	1.2359	0.4786	0.5297	0.1445	0.0946	0.0967311	0.000249566	sp|P56391|CX6B1_MOUSE	Cytochrome c oxidase subunit 6B1 OS=Mus musculus GN=Cox6b1 PE=1 SV=2
55	91	79.7	0.9638	1.1272	0.9727	0.7586	0.787	0.0929	0.1191	0.100957	0.00340974	sp|P50544|ACADV_MOUSE	Very long-chain specific acyl-CoA dehydrogenase, mitochondrial OS=Mus musculus GN=Acadvl PE=1 SV=3
258	19	70.7	1.1803	1.0093	1.1066	0.7178	0.6607	0.0773	0.138	0.101753	0.00181054	tr|Q4FJX9|Q4FJX9_MOUSE	Superoxide dismutase OS=Mus musculus GN=Sod2 PE=2 SV=1
142	34	76.8	0.879	0.9908	0.9638	0.5916	0.6918	0.0964	0.1067	0.103909	0.000136052	sp|Q61425|HCDH_MOUSE	Hydroxyacyl-coenzyme A dehydrogenase, mitochondrial OS=Mus musculus GN=Hadh PE=1 SV=2
200	29	68.2	1.0965	1.3183	1.2359	0.7047	0.912	0.1159	0.15	0.104103	0.000757641	tr|Q9D881|Q9D881_MOUSE	Cytochrome c oxidase subunit 5B, mitochondrial OS=Mus musculus GN=Cox5b PE=2 SV=1
48	73	68.8	1.0186	1.2589	1.1376	0.9638	0.879	0.0938	0.1585	0.105279	0.00204281	sp|Q8K2B3|SDHA_MOUSE	Succinate dehydrogenase [ubiquinone] flavoprotein subunit, mitochondrial OS=Mus musculus GN=Sdha PE=1 SV=1
252	18	87.4	1.2706	1.3932	1.5704	1.1272	1.1376	0.0711	0.2421	0.105682	0.00426121	tr|Q9CQB4|Q9CQB4_MOUSE	Cytochrome b-c1 complex subunit 7 OS=Mus musculus GN=Uqcrb PE=2 SV=1
164	41	72.4	1.2246	1.0666	1.1272	0.863	0.955	0.1	0.1368	0.107941	0.000654951	tr|Q91VA7|Q91VA7_MOUSE	Isocitrate dehydrogenase [NAD] subunit, mitochondrial OS=Mus musculus GN=Idh3b PE=2 SV=1
20	105	62.2	1.0093	0.9908	0.9462	0.8166	0.6982	0.1096	0.1127	0.114765	0.000339558	sp|Q60597|ODO1_MOUSE	2-oxoglutarate dehydrogenase, mitochondrial OS=Mus musculus GN=Ogdh PE=1 SV=3
244	30	52.9	0.9462	1	0.955	0.9727	0.9204	0.0982	0.1306	0.117033	0.000515143	sp|Q9D0M3|CY1_MOUSE	Cytochrome c1, heme protein, mitochondrial OS=Mus musculus GN=Cyc1 PE=1 SV=1
157	38	81.5	0.955	1.7539	1.7378	0.7798	0.7943	0.1754	0.2399	0.118939	0.000233319	sp|P12787|COX5A_MOUSE	Cytochrome c oxidase subunit 5A, mitochondrial OS=Mus musculus GN=Cox5a PE=1 SV=2
30	78	70.4	1.1803	0.9638	1.2823	0.9638	0.8395	0.1259	0.1419	0.119229	0.0125072	tr|Q3TIU7|Q3TIU7_MOUSE	Putative uncharacterized protein OS=Mus musculus GN=Ndufs1 PE=2 SV=1
194	26	92.5	1.1376	1.3305	1.0568	1.0666	0.9462	0.0705	0.2168	0.120345	0.0105749	tr|G3X9L6|G3X9L6_MOUSE	MCG55033 OS=Mus musculus GN=Gm10250 PE=4 SV=1
125	59	68.4	0.9727	1	1.0471	0.7379	0.7112	0.1169	0.133	0.122075	0.0003831	sp|Q8QZT1|THIL_MOUSE	Acetyl-CoA acetyltransferase, mitochondrial OS=Mus musculus GN=Acat1 PE=1 SV=1
25	82	74.5	1.3552	1.4322	1.556	1.2589	1.2023	0.1486	0.2208	0.12362	0.00149075	sp|P38647|GRP75_MOUSE	Stress-70 protein, mitochondrial OS=Mus musculus GN=Hspa9 PE=1 SV=3
110	59	70.3	0.9908	0.955	0.9376	0.6855	0.6855	0.1355	0.1019	0.125436	0.000261088	tr|Q91WS8|Q91WS8_MOUSE	Acyl-Coenzyme A dehydrogenase, medium chain OS=Mus musculus GN=Acadm PE=2 SV=1
111	46	64.1	1.1272	0.9462	1	0.7586	0.787	0.1247	0.1282	0.129946	0.000506106	sp|Q9EQ20|MMSA_MOUSE	Methylmalonate-semialdehyde dehydrogenase [acylating], mitochondrial OS=Mus musculus GN=Aldh6a1 PE=1 SV=1
103	38	73	1.1066	0.9638	1.2823	0.787	0.929	0.1138	0.1786	0.130181	0.0132892	sp|Q9Z2I9|SUCB1_MOUSE	Succinyl-CoA ligase [ADP-forming] subunit beta, mitochondrial OS=Mus musculus GN=Sucla2 PE=1 SV=2
1252	2	48.8	0.787	0.8551	0.787	0.52	0.4285	0.0809	0.1355	0.131782	0.00186365	sp|Q9CQF4|CF203_MOUSE	Uncharacterized protein C6orf203 homolog OS=Mus musculus PE=1 SV=1
618	11	68.8	1.0666	1.2134	1.1912	0.8954	0.8017	0.1486	0.1706	0.132746	0.000112271	tr|A2AP31|A2AP31_MOUSE	MCG9810 OS=Mus musculus GN=Ndufb6 PE=2 SV=1
1663	1	31.1	0.3076	1.6904	1.3804	0.8551	1.1272	0.0802	0.3281	0.132962	0.0107555	sp|Q8C5Q4|GRSF1_MOUSE	G-rich sequence factor 1 OS=Mus musculus GN=Grsf1 PE=1 SV=2
344	21	83.6	1.0765	1.2023	1.0568	0.912	0.9817	0.0973	0.2032	0.133018	0.00416837	tr|Q7TMG8|Q7TMG8_MOUSE	Glioblastoma amplified sequence OS=Mus musculus GN=Gbas PE=2 SV=1
53	48	79.1	1.0568	1.2706	1.2359	0.9727	1.0093	0.0711	0.263	0.133293	0.00398109	sp|P63038|CH60_MOUSE	60 kDa heat shock protein, mitochondrial OS=Mus musculus GN=Hspd1 PE=1 SV=1
10	86	55.4	0.955	0.8551	0.9638	0.5058	0.4699	0.1294	0.118	0.136016	0.00240112	tr|Q3UQS9|Q3UQS9_MOUSE	Putative uncharacterized protein OS=Mus musculus GN=Myom2 PE=2 SV=1
803	12	70.7	0.8872	0.8954	1.0765	0.3873	0.5152	0.1159	0.1528	0.136265	0.00578565	sp|Q62425|NDUA4_MOUSE	Cytochrome c oxidase subunit NDUFA4 OS=Mus musculus GN=Ndufa4 PE=1 SV=2
293	18	46.8	0.879	0.9727	1.0186	0.8395	0.8318	0.1459	0.1282	0.137649	0.000409852	sp|Q99LC3|NDUAA_MOUSE	NADH dehydrogenase [ubiquinone] 1 alpha subcomplex subunit 10, mitochondrial OS=Mus musculus GN=Ndufa10 PE=1 SV=1
145	48	85.5	0.7311	0.8091	0.9036	0.6607	0.7112	0.1047	0.1318	0.138086	0.00220287	tr|Q3TF25|Q3TF25_MOUSE	Putative uncharacterized protein OS=Mus musculus GN=Atp5o PE=2 SV=1
240	25	79	1.2823	1.2823	1.2706	0.7311	0.912	0.1472	0.2089	0.139488	0.000408103	sp|Q9D172|ES1_MOUSE	ES1 protein homolog, mitochondrial OS=Mus musculus GN=D10Jhu81e PE=1 SV=1
63	84	74.4	1	1.0765	1.0375	0.8551	0.8318	0.1306	0.169	0.141722	0.000454349	sp|Q9DB77|QCR2_MOUSE	Cytochrome b-c1 complex subunit 2, mitochondrial OS=Mus musculus GN=Uqcrc2 PE=1 SV=1
40	69	69.6	1	1.0186	0.9204	0.6486	0.5916	0.133	0.1432	0.142445	0.00175341	sp|P97807|FUMH_MOUSE	Fumarate hydratase, mitochondrial OS=Mus musculus GN=Fh PE=1 SV=3
151	53	75.3	0.9817	0.9817	1	0.7727	0.7379	0.1585	0.1259	0.143513	0.000242401	sp|Q9DCW4|ETFB_MOUSE	Electron transfer flavoprotein subunit beta OS=Mus musculus GN=Etfb PE=1 SV=3
181	26	90.2	1.1912	1.1169	1.1482	0.413	0.4406	0.1236	0.207	0.145954	0.00105685	sp|Q9JJW5|MYOZ2_MOUSE	Myozenin-2 OS=Mus musculus GN=Myoz2 PE=1 SV=1
278	23	59	1.3183	1.2706	1.1695	1.0186	0.955	0.182	0.177	0.147125	0.00117872	tr|Q3TGZ3|Q3TGZ3_MOUSE	Isocitrate dehydrogenase [NAD] subunit, mitochondrial OS=Mus musculus GN=Idh3g PE=2 SV=1
169	49	82.5	1.0965	1.1066	1.2134	0.5012	0.4966	0.1393	0.207	0.149267	0.00203976	tr|Q497F1|Q497F1_MOUSE	Troponin I, cardiac 3 OS=Mus musculus GN=Tnni3 PE=2 SV=1
511	12	64.6	2.0137	1.5136	1.1482	0.597	0.912	0.1191	0.2884	0.153092	0.0152313	sp|P19123|TNNC1_MOUSE	Troponin C, slow skeletal and cardiac muscles OS=Mus musculus GN=Tnnc1 PE=2 SV=1
134	41	62.3	1.3804	1.2589	1.1588	0.863	0.929	0.166	0.207	0.154279	0.00139353	sp|Q9D0K2|SCOT1_MOUSE	Succinyl-CoA:3-ketoacid coenzyme A transferase 1, mitochondrial OS=Mus musculus GN=Oxct1 PE=1 SV=1
38	52	64	1.0568	1.1376	1.0666	0.8395	0.8017	0.1067	0.2355	0.155249	0.00309054	tr|D3Z041|D3Z041_MOUSE	Long-chain-fatty-acid--CoA ligase 1 OS=Mus musculus GN=Acsl1 PE=1 SV=1
719	6	55.5	1.2246	1.3677	1.3932	0.8091	0.7311	0.1486	0.2805	0.15542	0.00165142	sp|Q9CRB9|MIC19_MOUSE	MICOS complex subunit Mic19 OS=Mus musculus GN=Chchd3 PE=1 SV=1
147	58	71.6	1.2246	0.9727	1.1169	0.7447	0.8241	0.1169	0.2089	0.155915	0.00463699	sp|Q9D051|ODPB_MOUSE	Pyruvate dehydrogenase E1 component subunit beta, mitochondrial OS=Mus musculus GN=Pdhb PE=1 SV=1
76	46	58	1.0765	1.0765	1.2706	0.8166	0.7727	0.0839	0.2831	0.156363	0.0095821	sp|Q9CZU6|CISY_MOUSE	Citrate synthase, mitochondrial OS=Mus musculus GN=Cs PE=1 SV=1
416	14	79	0.7727	1.1482	1.0765	0.9908	1.1912	0.0832	0.2704	0.158943	0.00564206	sp|Q9CPQ1|COX6C_MOUSE	Cytochrome c oxidase subunit 6C OS=Mus musculus GN=Cox6c PE=1 SV=3
138	40	61.2	0.8954	0.955	1	0.6607	0.6855	0.1871	0.1247	0.159488	0.00109243	sp|Q9D6R2|IDH3A_MOUSE	Isocitrate dehydrogenase [NAD] subunit alpha, mitochondrial OS=Mus musculus GN=Idh3a PE=1 SV=1
160	19	59.2	1.1588	1.0375	1.1376	0.5649	0.5445	0.1675	0.1854	0.162245	0.00154986	sp|Q9QYR9|ACOT2_MOUSE	Acyl-coenzyme A thioesterase 2, mitochondrial OS=Mus musculus GN=Acot2 PE=1 SV=2
176	28	64	1.0864	1.2589	1.1912	1.0666	1.1588	0.1706	0.227	0.162279	0.000918977	tr|D3YUM1|D3YUM1_MOUSE	NADH dehydrogenase [ubiquinone] flavoprotein 1, mitochondrial OS=Mus musculus GN=Ndufv1 PE=1 SV=1
47	53	71.4	0.879	0.912	0.9908	0.8091	0.863	0.118	0.1941	0.164021	0.00235463	sp|Q921G7|ETFD_MOUSE	Electron transfer flavoprotein-ubiquinone oxidoreductase, mitochondrial OS=Mus musculus GN=Etfdh PE=1 SV=1
12	78	64.5	1.2359	1.1803	1.1803	0.7311	0.7516	0.166	0.2249	0.165593	0.000446497	sp|Q62234-2|MYOM1_MOUSE	Isoform 2 of Myomesin-1 OS=Mus musculus GN=Myom1
281	26	84.1	0.879	0.879	0.7178	0.4742	0.4406	0.1294	0.138	0.16746	0.00721348	tr|Q3U7H9|Q3U7H9_MOUSE	Putative uncharacterized protein (Fragment) OS=Mus musculus GN=Prdx5 PE=2 SV=1
153	23	66.7	1.0186	1.028	1.1803	0.8395	0.7798	0.1169	0.2535	0.167731	0.00608262	sp|Q91WD5|NDUS2_MOUSE	NADH dehydrogenase [ubiquinone] iron-sulfur protein 2, mitochondrial OS=Mus musculus GN=Ndufs2 PE=1 SV=1
304	11	56.8	1	1.2942	1	0.6607	0.6368	0.1941	0.1959	0.169994	0.0115246	sp|P49813|TMOD1_MOUSE	Tropomodulin-1 OS=Mus musculus GN=Tmod1 PE=2 SV=2
274	14	47.8	1.028	0.9727	0.929	0.8166	0.7447	0.2032	0.1202	0.170058	0.00175677	tr|Q3U3J1|Q3U3J1_MOUSE	2-oxoisovalerate dehydrogenase subunit alpha, mitochondrial OS=Mus musculus GN=Bckdha PE=2 SV=1
331	23	78.1	1	1.3305	1.3804	0.4529	0.3873	0.1343	0.3311	0.171677	0.00403802	tr|Q56A15|Q56A15_MOUSE	Cytochrome c OS=Mus musculus GN=Cycs PE=2 SV=1
93	44	56.8	1.0186	1.0568	1.1588	0.8551	0.863	0.1259	0.2655	0.176656	0.00443178	sp|O08749|DLDH_MOUSE	Dihydrolipoyl dehydrogenase, mitochondrial OS=Mus musculus GN=Dld PE=1 SV=2
713	8	75.5	1.0186	1.2589	0.9462	0.6138	0.5861	0.15	0.2421	0.177815	0.0154205	tr|Q4KL76|Q4KL76_MOUSE	Heat shock protein 1 (Chaperonin 10) OS=Mus musculus GN=Hspe1 PE=2 SV=1
1409	3	24.1	1	1.6596	1.3305	0.6427	0.7943	0.2051	0.3311	0.179325	0.010003	tr|Q91WP8|Q91WP8_MOUSE	NADH dehydrogenase (Ubiquinone) flavoprotein 3 OS=Mus musculus GN=Ndufv3 PE=2 SV=1
105	40	66.7	1.1272	1.1695	0.9908	1	1.0093	0.1585	0.2377	0.1834	0.00602768	tr|Q3UFJ3|Q3UFJ3_MOUSE	Pyruvate dehydrogenase E1 component subunit alpha OS=Mus musculus GN=Pdha1 PE=2 SV=1
306	24	75	1.1376	1.1482	1.3804	1.0375	1.0864	0.133	0.3311	0.18354	0.010583	sp|Q9ERS2|NDUAD_MOUSE	NADH dehydrogenase [ubiquinone] 1 alpha subcomplex subunit 13 OS=Mus musculus GN=Ndufa13 PE=1 SV=3
139	36	51.9	1.2474	1.1588	1.1066	0.9462	0.8551	0.1528	0.263	0.183544	0.0021591	sp|Q8BMF4|ODP2_MOUSE	Dihydrolipoyllysine-residue acetyltransferase component of pyruvate dehydrogenase complex, mitochondrial OS=Mus musculus GN=Dlat PE=1 SV=2
130	28	56.4	1.0666	1.0471	1.0093	0.6427	0.6252	0.1393	0.2421	0.18547	0.00212435	sp|P47934|CACP_MOUSE	Carnitine O-acetyltransferase OS=Mus musculus GN=Crat PE=1 SV=3
655	7	40	0.7798	0.7516	0.6607	0.4285	0.4786	0.0649	0.1995	0.187212	0.00971914	tr|A0A0A0MQ68|A0A0A0MQ68_MOUSE	Glutaryl-CoA dehydrogenase, mitochondrial OS=Mus musculus GN=Gcdh PE=1 SV=1
351	33	76.1	1.1588	1.1272	1.1588	0.9908	0.9462	0.2355	0.2014	0.19112	0.000315767	tr|Q5EBQ0|Q5EBQ0_MOUSE	Voltage-dependent anion channel 3 OS=Mus musculus GN=Vdac3 PE=2 SV=1
221	26	55.7	1.2706	1.0375	1.2474	0.7311	0.7112	0.278	0.16	0.191693	0.00828842	sp|P42125|ECI1_MOUSE	Enoyl-CoA delta isomerase 1, mitochondrial OS=Mus musculus GN=Eci1 PE=1 SV=2
275	15	53.9	1.0965	1.1588	0.9908	0.8091	0.6982	0.1096	0.3048	0.19278	0.0106633	sp|P53395|ODB2_MOUSE	Lipoamide acyltransferase component of branched-chain alpha-keto acid dehydrogenase complex, mitochondrial OS=Mus musculus GN=Dbt PE=1 SV=2
133	36	66.8	1.0375	0.8166	0.9376	0.6855	0.6855	0.2128	0.1259	0.193079	0.00544773	sp|Q07417|ACADS_MOUSE	Short-chain specific acyl-CoA dehydrogenase, mitochondrial OS=Mus musculus GN=Acads PE=1 SV=2
195	35	93.9	0.6194	0.6855	0.6607	0.6486	0.6668	0.1318	0.1294	0.194028	0.000263463	tr|Q8BME2|Q8BME2_MOUSE	Putative uncharacterized protein OS=Mus musculus GN=Ndufa12 PE=2 SV=1
598	15	73.1	0.9376	0.9908	0.8551	0.787	0.8472	0.1294	0.2312	0.195352	0.00639735	tr|E9QPX3|E9QPX3_MOUSE	NADH dehydrogenase [ubiquinone] iron-sulfur protein 4, mitochondrial OS=Mus musculus GN=Ndufs4 PE=4 SV=1
82	33	58.8	1.028	0.9727	0.8954	0.8318	0.7727	0.1754	0.1905	0.195867	0.00136883	tr|Q3UGC8|Q3UGC8_MOUSE	Propionyl-Coenzyme A carboxylase, alpha polypeptide, isoform CRA_b OS=Mus musculus GN=Pcca PE=2 SV=1
264	18	66.5	1.2359	1.2589	1.4191	0.9908	1.3932	0.2148	0.3105	0.196154	0.00371537	sp|Q8BKZ9|ODPX_MOUSE	Pyruvate dehydrogenase protein X component, mitochondrial OS=Mus musculus GN=Pdhx PE=1 SV=1
419	19	95.8	0.9638	1.0765	1.2023	1.1066	1.1803	0.15	0.302	0.19835	0.00573257	sp|Q06185|ATP5I_MOUSE	ATP synthase subunit e, mitochondrial OS=Mus musculus GN=Atp5i PE=1 SV=2
532	11	56.4	1.3677	1.3932	1.2942	1.0666	1.028	0.16	0.3733	0.198445	0.00585419	sp|Q9DCJ5|NDUA8_MOUSE	NADH dehydrogenase [ubiquinone] 1 alpha subcomplex subunit 8 OS=Mus musculus GN=Ndufa8 PE=1 SV=3
185	27	65.7	1.0093	1.2023	1.028	0.4055	0.3342	0.2228	0.2249	0.200735	0.00471351	sp|Q9R0Y5-2|KAD1_MOUSE	Isoform 2 of Adenylate kinase isoenzyme 1 OS=Mus musculus GN=Ak1
1764	3	29.9	1.3428	1.4997	1.3062	0.5754	0.3767	0.263	0.302	0.201361	0.00383496	sp|Q8VDQ1|PTGR2_MOUSE	Prostaglandin reductase 2 OS=Mus musculus GN=Ptgr2 PE=1 SV=2
161	22	66	0.8318	0.8551	0.9036	0.6252	0.7586	0.1977	0.1585	0.202536	0.000985608	sp|Q9JHI5|IVD_MOUSE	Isovaleryl-CoA dehydrogenase, mitochondrial OS=Mus musculus GN=Ivd PE=1 SV=1
89	75	90.5	0.912	0.955	1.1066	0.7178	0.863	0.263	0.1556	0.203046	0.00627333	sp|Q60932|VDAC1_MOUSE	Voltage-dependent anion-selective channel protein 1 OS=Mus musculus GN=Vdac1 PE=1 SV=3
115	67	70.9	1.028	1.0375	1.1169	0.9036	0.871	0.2399	0.1995	0.203955	0.00134375	sp|P51174|ACADL_MOUSE	Long-chain specific acyl-CoA dehydrogenase, mitochondrial OS=Mus musculus GN=Acadl PE=1 SV=2
361	18	66.8	1.2589	1.1482	1.0965	1.1482	0.871	0.2355	0.2228	0.20417	0.000443468	sp|Q9CR68|UCRI_MOUSE	Cytochrome b-c1 complex subunit Rieske, mitochondrial OS=Mus musculus GN=Uqcrfs1 PE=1 SV=1
60	88	66.7	0.8166	0.929	0.9817	0.7586	0.8166	0.207	0.1837	0.20448	0.000716984	tr|Q3TIC8|Q3TIC8_MOUSE	Putative uncharacterized protein OS=Mus musculus GN=Uqcrc1 PE=2 SV=1
202	38	60.3	0.8395	0.7178	0.7943	0.8472	0.6607	0.1629	0.1486	0.206005	0.00208778	sp|Q8BH95|ECHM_MOUSE	Enoyl-CoA hydratase, mitochondrial OS=Mus musculus GN=Echs1 PE=1 SV=1
352	17	61.1	1.9055	1.406	1.7219	0.4831	0.6607	0.2704	0.3802	0.207999	0.00887086	tr|Q4FJU3|Q4FJU3_MOUSE	Crip2 protein OS=Mus musculus GN=Crip2 PE=2 SV=1
740	5	54	1.1066	1.5136	1.6444	0.5012	0.492	0.1888	0.4699	0.208581	0.0075212	sp|Q9WTP6|KAD2_MOUSE	Adenylate kinase 2, mitochondrial OS=Mus musculus GN=Ak2 PE=1 SV=5
162	39	67.5	1.0186	0.9462	1.0375	0.7516	0.7656	0.227	0.1888	0.209608	0.00198038	tr|Q4FJK0|Q4FJK0_MOUSE	Decr1 protein OS=Mus musculus GN=Decr1 PE=2 SV=1
159	35	66.4	0.8551	0.6982	0.871	0.7379	0.7516	0.182	0.15	0.211573	0.00979297	tr|Q3UD06|Q3UD06_MOUSE	ATP synthase subunit gamma OS=Mus musculus GN=Atp5c1 PE=2 SV=1
127	25	52.7	1.1066	1.1376	1.0375	0.8166	0.7943	0.2312	0.2466	0.219668	0.0017708	sp|Q8CHT0|AL4A1_MOUSE	Delta-1-pyrroline-5-carboxylate dehydrogenase, mitochondrial OS=Mus musculus GN=Aldh4a1 PE=1 SV=3
165	31	53.3	1.1376	0.9908	1.0765	0.2249	0.2333	0.207	0.2535	0.222754	0.001831	sp|P16125|LDHB_MOUSE	L-lactate dehydrogenase B chain OS=Mus musculus GN=Ldhb PE=1 SV=2
235	35	50.9	0.8551	1	0.863	0.7112	0.8166	0.1786	0.2377	0.223457	0.00523493	tr|B2RXT3|B2RXT3_MOUSE	Ogdhl protein OS=Mus musculus GN=Ogdhl PE=2 SV=1
167	20	60.5	1.2134	0.9817	1.2942	0.9376	0.955	0.3281	0.1837	0.224878	0.0180173	sp|Q9DC69|NDUA9_MOUSE	NADH dehydrogenase [ubiquinone] 1 alpha subcomplex subunit 9, mitochondrial OS=Mus musculus GN=Ndufa9 PE=1 SV=2
316	11	49.3	1.2474	1.2246	1.0864	0.3467	0.2992	0.2355	0.2884	0.226698	0.00339337	tr|Q3UQ71|Q3UQ71_MOUSE	Putative uncharacterized protein OS=Mus musculus GN=Ephx2 PE=2 SV=1
342	13	81	1.0666	1.0375	1.0568	0.5649	0.7798	0.2109	0.2655	0.227475	0.000639368	sp|Q9DCM2|GSTK1_MOUSE	Glutathione S-transferase kappa 1 OS=Mus musculus GN=Gstk1 PE=1 SV=3
325	17	55.9	1.3677	1.2474	1.3428	1.1066	1.1482	0.2938	0.2965	0.227897	0.0011348	sp|Q9DCT2|NDUS3_MOUSE	NADH dehydrogenase [ubiquinone] iron-sulfur protein 3, mitochondrial OS=Mus musculus GN=Ndufs3 PE=1 SV=2
423	8	76.5	0.8395	1.1066	1.0093	0.8551	0.8017	0.2168	0.2655	0.227941	0.00220351	sp|Q9CQJ8|NDUB9_MOUSE	NADH dehydrogenase [ubiquinone] 1 beta subcomplex subunit 9 OS=Mus musculus GN=Ndufb9 PE=1 SV=3
122	22	52.7	1.028	1.1695	1.0965	0.7244	0.5808	0.2858	0.2312	0.228155	0.0013528	sp|P58281|OPA1_MOUSE	Dynamin-like 120 kDa protein, mitochondrial OS=Mus musculus GN=Opa1 PE=1 SV=1
548	15	70	1.1272	1.2134	1.1066	0.8017	0.912	0.2312	0.2992	0.228621	0.002484	tr|Q4VA32|Q4VA32_MOUSE	Thioesterase superfamily member 2 OS=Mus musculus GN=Acot13 PE=2 SV=1
444	13	72.8	1.1588	1.0568	1.556	1.3183	1.1169	0.2032	0.3981	0.230136	0.0321084	sp|Q9CPQ8|ATP5L_MOUSE	ATP synthase subunit g, mitochondrial OS=Mus musculus GN=Atp5l PE=1 SV=1
119	24	57.8	1.028	1.1912	1.1376	0.631	0.5754	0.2512	0.2884	0.231707	0.000663545	sp|Q9Z0X1|AIFM1_MOUSE	Apoptosis-inducing factor 1, mitochondrial OS=Mus musculus GN=Aifm1 PE=1 SV=1
54	85	84.8	0.8318	0.9204	0.9204	0.166	0.1514	0.2228	0.2109	0.235604	3.57575e-05	sp|P21550|ENOB_MOUSE	Beta-enolase OS=Mus musculus GN=Eno3 PE=1 SV=3
170	41	52.9	1.1376	1.0568	1.0965	0.955	1.0093	0.2109	0.2992	0.236892	0.00172668	sp|Q9D2G2|ODO2_MOUSE	Dihydrolipoyllysine-residue succinyltransferase component of 2-oxoglutarate dehydrogenase complex, mitochondrial OS=Mus musculus GN=Dlst PE=1 SV=1
208	19	91.1	1.0965	1.3183	1.2474	0.9908	1.1169	0.16	0.4487	0.237245	0.011153	sp|Q9Z1P6|NDUA7_MOUSE	NADH dehydrogenase [ubiquinone] 1 alpha subcomplex subunit 7 OS=Mus musculus GN=Ndufa7 PE=1 SV=3
296	14	47.3	1.2359	1.4588	1.2823	1.3428	1.3804	0.302	0.3631	0.24264	0.00399876	sp|Q8K0D5|EFGM_MOUSE	Elongation factor G, mitochondrial OS=Mus musculus GN=Gfm1 PE=2 SV=1
346	15	44.8	0.8872	0.8472	0.7244	0.6668	0.6368	0.227	0.157	0.244337	0.00693603	sp|Q8R1S0|COQ6_MOUSE	Ubiquinone biosynthesis monooxygenase COQ6, mitochondrial OS=Mus musculus GN=Coq6 PE=1 SV=3
434	14	80.2	1.0568	1.2359	1.1066	0.8551	0.9727	0.2377	0.3373	0.245464	0.0042097	sp|P52503|NDUS6_MOUSE	NADH dehydrogenase [ubiquinone] iron-sulfur protein 6, mitochondrial OS=Mus musculus GN=Ndufs6 PE=1 SV=2
113	46	71.9	0.871	0.9036	1.0093	0.2188	0.1837	0.2535	0.2188	0.246903	0.00295542	sp|P05201|AATC_MOUSE	Aspartate aminotransferase, cytoplasmic OS=Mus musculus GN=Got1 PE=1 SV=3
265	16	61.3	0.7516	1.0965	1.0666	1.2246	1.2823	0.2421	0.2938	0.247746	0.000672206	tr|Q5I0W0|Q5I0W0_MOUSE	ATP synthase, H+ transporting, mitochondrial F0 complex, subunit b, isoform 1 OS=Mus musculus GN=Atp5f1 PE=2 SV=1
840	4	39.5	1.6596	1.2134	1.5276	0.673	0.7656	0.2512	0.4285	0.247975	0.0146467	sp|Q8BP40|PPA6_MOUSE	Lysophosphatidic acid phosphatase type 6 OS=Mus musculus GN=Acp6 PE=2 SV=1
2496	1	20.2	0.3105	2.9923	2.5586	1.9953	1.7378	0.6792	0.6982	0.24814	0.00532355	RRRRRtr|B7ZNE0|B7ZNE0_MOUSE	REVERSED Tctex1 domain containing 1, isoform CRA_b OS=Mus musculus GN=Tctex1d1 PE=2 SV=1
534	8	42	1.0666	1.028	1.1588	0.2729	0.2443	0.3733	0.1706	0.24872	0.010444	sp|Q9DCV4|RMD1_MOUSE	Regulator of microtubule dynamics protein 1 OS=Mus musculus GN=Rmdn1 PE=1 SV=2
284	20	50.6	1.0375	0.929	0.9376	0.929	0.7311	0.2051	0.2606	0.249491	0.00080168	tr|Q3ULU3|Q3ULU3_MOUSE	Branched-chain-amino-acid aminotransferase OS=Mus musculus GN=Bcat2 PE=2 SV=1
260	34	68.6	0.9727	0.9908	0.9908	0.8017	0.7727	0.1556	0.3404	0.250303	0.00756188	sp|Q9D6J6|NDUV2_MOUSE	NADH dehydrogenase [ubiquinone] flavoprotein 2, mitochondrial OS=Mus musculus GN=Ndufv2 PE=1 SV=2
728	13	49.1	0.7586	1.0375	1.028	0.5754	0.6081	0.4093	0.1086	0.250738	0.0178874	tr|Q8BIV6|Q8BIV6_MOUSE	Putative uncharacterized protein OS=Mus musculus GN=Akr1b10 PE=2 SV=1
56	111	73.2	1.1376	1.3305	1.2706	0.4656	0.4571	0.2208	0.4325	0.251163	0.00625972	tr|A6ZI44|A6ZI44_MOUSE	Fructose-bisphosphate aldolase OS=Mus musculus GN=Aldoa PE=2 SV=1
219	39	85.8	1.2023	1.2706	1.0471	1.2823	1.2359	0.413	0.1754	0.253872	0.0168943	tr|A2RSV8|A2RSV8_MOUSE	Cytochrome c oxidase subunit IV isoform 1 OS=Mus musculus GN=Cox4i1 PE=2 SV=1
409	8	37.6	0.8166	0.9036	0.9727	0.6546	0.7244	0.3373	0.1445	0.256782	0.0104484	sp|Q71RI9|KAT3_MOUSE	Kynurenine--oxoglutarate transaminase 3 OS=Mus musculus GN=Ccbl2 PE=1 SV=1
298	14	50.3	1.1376	0.7379	1.2359	0.912	0.871	0.2679	0.2443	0.259499	0.0496601	tr|B2RUK5|B2RUK5_MOUSE	Methylcrotonoyl-Coenzyme A carboxylase 2 (Beta) OS=Mus musculus GN=Mccc2 PE=2 SV=1
97	34	56.6	1.2023	1.1588	1.0765	0.7244	0.7244	0.2399	0.3404	0.259607	0.00305204	sp|P47857-2|PFKAM_MOUSE	Isoform 2 of ATP-dependent 6-phosphofructokinase, muscle type OS=Mus musculus GN=Pfkm
696	9	55.2	1.0568	1.1482	1.1066	1.2823	1.406	0.2208	0.3664	0.260422	0.00407247	sp|Q78IK2|USMG5_MOUSE	Up-regulated during skeletal muscle growth protein 5 OS=Mus musculus GN=Usmg5 PE=1 SV=1
215	15	69.7	0.9817	0.929	0.8954	0.3802	0.3342	0.2051	0.2704	0.260634	0.00147543	sp|P10649|GSTM1_MOUSE	Glutathione S-transferase Mu 1 OS=Mus musculus GN=Gstm1 PE=1 SV=2
46	52	66.5	0.912	0.879	1.0093	0.3133	0.1941	0.3908	0.1038	0.261929	0.0237648	tr|B7ZCI2|B7ZCI2_MOUSE	Nebulette OS=Mus musculus GN=Nebl PE=4 SV=1
693	8	62.2	0.9817	1.0186	1.028	0.5754	0.6368	0.1905	0.3467	0.262484	0.00528883	tr|Q3UTB8|Q3UTB8_MOUSE	GrpE protein homolog OS=Mus musculus GN=Grpel1 PE=2 SV=1
199	18	46.3	1	0.9204	0.929	0.5916	0.6982	0.2208	0.2679	0.264248	0.000617909	tr|D3Z7X0|D3Z7X0_MOUSE	MCG142036 OS=Mus musculus GN=Acad12 PE=3 SV=1
102	26	67.8	1.2023	1.2589	1.0864	0.863	0.8551	0.3436	0.2805	0.266107	0.00559864	sp|Q99MR8|MCCA_MOUSE	Methylcrotonoyl-CoA carboxylase subunit alpha, mitochondrial OS=Mus musculus GN=Mccc1 PE=1 SV=2
459	7	50.5	0.9817	0.879	0.879	0.631	0.6982	0.1368	0.3311	0.266155	0.0109696	sp|Q8K1Z0|COQ9_MOUSE	Ubiquinone biosynthesis protein COQ9, mitochondrial OS=Mus musculus GN=Coq9 PE=1 SV=1
1720	2	38.4	0.9817	1.1376	1.1066	0.7586	0.9908	0.2399	0.3631	0.268693	0.00296926	sp|Q922B1|MACD1_MOUSE	O-acetyl-ADP-ribose deacetylase MACROD1 OS=Mus musculus GN=Macrod1 PE=1 SV=2
626	18	84.5	1.1482	1.2359	1.4859	0.6368	0.597	0.2992	0.4325	0.268829	0.00983566	tr|Q545C7|Q545C7_MOUSE	Cysteine and glycine-rich protein 3 OS=Mus musculus GN=Csrp3 PE=2 SV=1
294	17	46.9	1.3305	1.1588	1.3804	0.929	0.9727	0.3664	0.3192	0.270006	0.00730708	sp|P97443|SMYD1_MOUSE	Histone-lysine N-methyltransferase Smyd1 OS=Mus musculus GN=Smyd1 PE=1 SV=3
555	6	50	0.9817	1.3428	1.0375	0.6427	0.863	0.3048	0.3436	0.272403	0.0150778	sp|Q8BWM0|PGES2_MOUSE	Prostaglandin E synthase 2 OS=Mus musculus GN=Ptges2 PE=1 SV=3
679	5	45.5	0.871	0.9462	0.9817	0.182	0.1923	0.2679	0.2606	0.274132	0.000335037	sp|P24472|GSTA4_MOUSE	Glutathione S-transferase A4 OS=Mus musculus GN=Gsta4 PE=1 SV=3
733	9	74.8	0.9908	1.1376	1.3305	0.9727	1.1272	0.2606	0.4169	0.274503	0.00934389	sp|Q9CQ75|NDUA2_MOUSE	NADH dehydrogenase [ubiquinone] 1 alpha subcomplex subunit 2 OS=Mus musculus GN=Ndufa2 PE=1 SV=3
182	16	49.6	1.0471	0.9462	1	0.2805	0.2992	0.302	0.2355	0.276179	0.00183339	sp|P17563|SBP1_MOUSE	Selenium-binding protein 1 OS=Mus musculus GN=Selenbp1 PE=1 SV=2
292	10	45.8	1.1066	0.8872	1.2023	0.871	0.9727	0.3192	0.2582	0.276334	0.0211097	sp|Q99M87|DNJA3_MOUSE	DnaJ homolog subfamily A member 3, mitochondrial OS=Mus musculus GN=Dnaja3 PE=1 SV=1
117	35	72.4	1.0666	1.1272	1	1.0375	1.028	0.1803	0.413	0.278911	0.0143071	tr|D3YVN7|D3YVN7_MOUSE	Elongation factor Tu OS=Mus musculus GN=Gm9755 PE=3 SV=1
267	15	46.8	1.1482	1.0965	1.1588	0.3981	0.3404	0.2992	0.3342	0.28085	0.000967754	sp|Q1XH17|TRI72_MOUSE	Tripartite motif-containing protein 72 OS=Mus musculus GN=Trim72 PE=1 SV=1
935	22	58.9	1.1066	1.0666	1.1169	0.2291	0.207	0.3133	0.302	0.281795	0.000539489	tr|Q5NCI4|Q5NCI4_MOUSE	Phosphoglycerate mutase 2, isoform CRA_b OS=Mus musculus GN=Pgam2 PE=2 SV=1
24	54	48.6	1.1169	1.3062	1.2706	0.5012	0.5649	0.2559	0.4742	0.283336	0.00702197	sp|P70670|NACAM_MOUSE	Nascent polypeptide-associated complex subunit alpha, muscle-specific form OS=Mus musculus GN=Naca PE=1 SV=2
329	12	68.9	1.0864	1.0864	1.0471	0.673	0.7244	0.278	0.3281	0.284087	0.000866705	sp|Q8R4N0|CLYBL_MOUSE	Citrate lyase subunit beta-like protein, mitochondrial OS=Mus musculus GN=Clybl PE=1 SV=2
78	88	81.9	1.0765	1.2706	1.406	1.2823	1.4859	0.2421	0.52	0.284727	0.0125473	sp|P48962|ADT1_MOUSE	ADP/ATP translocase 1 OS=Mus musculus GN=Slc25a4 PE=1 SV=4
454	8	54.8	1.2589	1.4322	1.1066	0.4093	0.3162	0.2421	0.4831	0.285647	0.0232211	sp|Q9WVQ5|MTNB_MOUSE	Methylthioribulose-1-phosphate dehydratase OS=Mus musculus GN=Apip PE=1 SV=1
630	7	55.5	1.1066	1.2359	1.1912	0.6792	0.8017	0.1941	0.5012	0.286474	0.0153219	sp|Q8R404|QIL1_MOUSE	Protein QIL1 OS=Mus musculus GN=Qil1 PE=3 SV=1
798	5	57.7	0.9817	1.4454	1.5276	0.8472	0.6855	0.2704	0.5861	0.288093	0.0114715	sp|Q9DB15|RM12_MOUSE	39S ribosomal protein L12, mitochondrial OS=Mus musculus GN=Mrpl12 PE=1 SV=2
80	65	48.8	1.028	0.8318	1.0093	0.3076	0.2312	0.2249	0.3076	0.289229	0.0108337	sp|Q9JKS4|LDB3_MOUSE	LIM domain-binding protein 3 OS=Mus musculus GN=Ldb3 PE=1 SV=1
286	15	72.7	1	1.1695	1.0765	0.7311	0.787	0.2512	0.4018	0.290739	0.0060609	sp|Q9WTP7|KAD3_MOUSE	GTP:AMP phosphotransferase AK3, mitochondrial OS=Mus musculus GN=Ak3 PE=1 SV=3
297	19	59.5	1.0568	1.1376	1.0568	0.7447	0.7727	0.182	0.4571	0.291241	0.0161726	sp|Q80XN0|BDH_MOUSE	D-beta-hydroxybutyrate dehydrogenase, mitochondrial OS=Mus musculus GN=Bdh1 PE=1 SV=2
237	17	64.9	1.2246	1.2474	1.2589	0.955	0.8395	0.278	0.4529	0.291625	0.00480327	sp|Q8QZS1|HIBCH_MOUSE	3-hydroxyisobutyryl-CoA hydrolase, mitochondrial OS=Mus musculus GN=Hibch PE=1 SV=1
172	18	58	1.1272	1.1169	1.0568	0.871	0.863	0.2938	0.3436	0.293233	0.00128559	sp|Q2TPA8|HSDL2_MOUSE	Hydroxysteroid dehydrogenase-like protein 2 OS=Mus musculus GN=Hsdl2 PE=1 SV=1
174	27	65.8	1.1695	1.1588	1.1376	1.0568	1.0666	0.2208	0.4529	0.293372	0.010006	sp|O35459|ECH1_MOUSE	Delta(3,5)-Delta(2,4)-dienoyl-CoA isomerase, mitochondrial OS=Mus musculus GN=Ech1 PE=1 SV=1
140	30	49.3	0.9036	1.0186	1.0765	0.912	0.7311	0.3532	0.263	0.294115	0.00260584	sp|Q8BH59|CMC1_MOUSE	Calcium-binding mitochondrial carrier protein Aralar1 OS=Mus musculus GN=Slc25a12 PE=1 SV=1
473	9	36.8	0.9727	0.9204	0.8472	0.3532	0.2249	0.2729	0.2489	0.295203	0.00190089	sp|P32020|NLTP_MOUSE	Non-specific lipid-transfer protein OS=Mus musculus GN=Scp2 PE=1 SV=3
241	19	67.4	1.2706	1.3804	1	0.2992	0.3837	0.302	0.4018	0.295665	0.0254301	tr|Q3UDY1|Q3UDY1_MOUSE	MCG6067, isoform CRA_b OS=Mus musculus GN=Akr1b3 PE=2 SV=1
224	19	56.1	1.1588	1.1272	1.2359	0.863	0.8166	0.1837	0.5152	0.295756	0.0206226	sp|Q9Z2I8|SUCB2_MOUSE	Succinyl-CoA ligase [GDP-forming] subunit beta, mitochondrial OS=Mus musculus GN=Suclg2 PE=1 SV=3
789	4	49.7	1.2359	1.1695	1.1376	0.9727	1.0471	0.3281	0.3565	0.296736	0.000346111	sp|Q78J03|MSRB2_MOUSE	Methionine-R-sulfoxide reductase B2, mitochondrial OS=Mus musculus GN=Msrb2 PE=1 SV=1
148	19	45.1	0.863	1.0471	1.1272	0.9908	0.8472	0.1923	0.4529	0.296739	0.0151748	sp|Q8CGK3|LONM_MOUSE	Lon protease homolog, mitochondrial OS=Mus musculus GN=Lonp1 PE=1 SV=2
637	8	47.4	1.0093	1.2474	0.955	0.597	0.6918	0.1803	0.4742	0.297176	0.0324179	sp|Q8CG76|ARK72_MOUSE	Aflatoxin B1 aldehyde reductase member 2 OS=Mus musculus GN=Akr7a2 PE=1 SV=3
612	14	48.7	1.1803	1.2706	1.2474	1.0568	0.929	0.2089	0.5445	0.299206	0.0172374	sp|Q9DC70|NDUS7_MOUSE	NADH dehydrogenase [ubiquinone] iron-sulfur protein 7, mitochondrial OS=Mus musculus GN=Ndufs7 PE=1 SV=1
345	17	74.3	1.0765	1.1912	1.1376	0.7447	0.8318	0.2188	0.4786	0.299468	0.0127178	sp|Q99KR7|PPIF_MOUSE	Peptidyl-prolyl cis-trans isomerase F, mitochondrial OS=Mus musculus GN=Ppif PE=1 SV=1
872	4	38.8	0.8472	0.8395	0.8318	0.8017	0.5152	0.182	0.3192	0.299886	0.00675655	tr|Q6XPS7|Q6XPS7_MOUSE	L-threonine aldolase OS=Mus musculus GN=Tha1 PE=2 SV=1
146	16	56.5	1.0375	1.1169	1.0765	0.3664	0.4055	0.263	0.4018	0.303091	0.00441265	tr|E9Q9C1|E9Q9C1_MOUSE	Actin-binding LIM protein 1 OS=Mus musculus GN=Ablim1 PE=1 SV=1
440	8	68.2	0.8551	0.7447	1.1272	0.4966	0.5395	0.3698	0.1977	0.303168	0.0448509	sp|Q9DCB8|ISCA2_MOUSE	Iron-sulfur cluster assembly 2 homolog, mitochondrial OS=Mus musculus GN=Isca2 PE=2 SV=2
246	19	72.9	0.8017	1	0.9462	0.879	0.8395	0.227	0.3631	0.303206	0.00572336	tr|Q3V235|Q3V235_MOUSE	Prohibitin 2 OS=Mus musculus GN=Phb2 PE=2 SV=1
109	24	61	1.1169	1.3932	1.4191	0.3162	0.3162	0.3981	0.4571	0.304093	0.000541098	sp|Q91ZJ5|UGPA_MOUSE	UTP--glucose-1-phosphate uridylyltransferase OS=Mus musculus GN=Ugp2 PE=2 SV=3
2	737	82.3	0.8395	0.673	0.9817	1.9055	1.9409	0.1995	0.3048	0.304768	0.0359159	tr|B2RQQ1|B2RQQ1_MOUSE	MCG133649, isoform CRA_a OS=Mus musculus GN=Myh6 PE=2 SV=1
247	24	45.4	1	1.0864	1.0568	0.9036	0.9376	0.2606	0.3945	0.305664	0.00419274	sp|Q9WUM5|SUCA_MOUSE	Succinyl-CoA ligase [ADP/GDP-forming] subunit alpha, mitochondrial OS=Mus musculus GN=Suclg1 PE=1 SV=4
1364	4	67.6	1.2474	1.7701	2.3988	1.3804	1.1066	0.9727	0.3048	0.306436	0.0438071	sp|Q9CQN3|TOM6_MOUSE	Mitochondrial import receptor subunit TOM6 homolog OS=Mus musculus GN=Tomm6 PE=3 SV=1
39	70	75.6	1.0666	1.2023	1.2134	0.8872	0.8395	0.2831	0.4656	0.309931	0.00590849	sp|P05202|AATM_MOUSE	Aspartate aminotransferase, mitochondrial OS=Mus musculus GN=Got2 PE=1 SV=1
31	48	63.9	1.0864	1.0186	1.0864	0.3133	0.2805	0.3436	0.3133	0.312067	0.0013098	sp|Q9WUB3|PYGM_MOUSE	Glycogen phosphorylase, muscle form OS=Mus musculus GN=Pygm PE=1 SV=3
535	7	67	0.929	1.0666	1.1066	0.9376	0.9908	0.2884	0.3908	0.312535	0.00268555	tr|B1ARW4|B1ARW4_MOUSE	NADH dehydrogenase [ubiquinone] iron-sulfur protein 5 (Fragment) OS=Mus musculus GN=Ndufs5 PE=4 SV=1
1121	3	32.8	1.0375	0.9817	1.2134	0.5445	0.5702	0.2606	0.4325	0.315749	0.0174854	tr|Q3UJR3|Q3UJR3_MOUSE	Putative uncharacterized protein OS=Mus musculus GN=Htra2 PE=2 SV=1
1044	4	47.3	0.6486	0.9727	0.9036	0.4656	0.5346	0.4018	0.1923	0.316634	0.0141741	sp|Q9JKF7|RM39_MOUSE	39S ribosomal protein L39, mitochondrial OS=Mus musculus GN=Mrpl39 PE=2 SV=4
243	23	46.2	0.8166	0.8318	0.955	0.9462	0.8017	0.3532	0.2188	0.320125	0.0108959	tr|Q8C140|Q8C140_MOUSE	Putative uncharacterized protein OS=Mus musculus GN=Slc25a13 PE=2 SV=1
729	7	50.7	1.1066	1.2589	1.0965	0.631	0.673	0.2938	0.4613	0.320582	0.0102997	sp|Q9JHW2|NIT2_MOUSE	Omega-amidase NIT2 OS=Mus musculus GN=Nit2 PE=1 SV=1
8	628	82.2	0.9376	1.1803	1.0666	0.4875	0.7379	0.2606	0.4613	0.321287	0.0110613	tr|Q497E4|Q497E4_MOUSE	Actin, alpha, cardiac muscle 1 OS=Mus musculus GN=Actc1 PE=2 SV=1
1126	4	37.2	1.2474	1.3932	1.2246	0.5395	0.4786	0.3802	0.4613	0.321453	0.0054562	sp|Q8R086|SUOX_MOUSE	Sulfite oxidase, mitochondrial OS=Mus musculus GN=Suox PE=2 SV=2
397	9	39	1.0093	1.2706	1.2589	0.8954	0.9908	0.4487	0.3664	0.322238	0.0011714	sp|Q5M8N4|D39U1_MOUSE	Epimerase family protein SDR39U1 OS=Mus musculus GN=Sdr39u1 PE=2 SV=1
781	5	51.2	0.955	1.1066	0.8954	0.5754	0.52	0.1644	0.4831	0.323427	0.035631	sp|Q8C0M9|ASGL1_MOUSE	Isoaspartyl peptidase/L-asparaginase OS=Mus musculus GN=Asrgl1 PE=1 SV=1
432	9	39.6	1.1588	0.9727	0.9376	0.955	0.7516	0.4055	0.2148	0.324713	0.010928	sp|Q8R0N6|HOT_MOUSE	Hydroxyacid-oxoacid transhydrogenase, mitochondrial OS=Mus musculus GN=Adhfe1 PE=1 SV=2
482	10	63.5	1.2942	1.2246	1.2706	0.3467	0.3631	0.2148	0.597	0.325345	0.0242598	sp|Q99LX0|PARK7_MOUSE	Protein deglycase DJ-1 OS=Mus musculus GN=Park7 PE=1 SV=1
315	12	54.5	1.0568	0.929	1.0471	0.8472	0.8017	0.2128	0.4365	0.328576	0.0172402	tr|Q3TCD4|Q3TCD4_MOUSE	Enoyl-CoA delta isomerase 2, mitochondrial OS=Mus musculus GN=Eci2 PE=2 SV=1
222	15	57.2	0.8472	0.7516	0.879	0.8166	0.6081	0.2168	0.3192	0.328713	0.0107895	tr|Q3TVM2|Q3TVM2_MOUSE	Putative uncharacterized protein OS=Mus musculus GN=Aldh2 PE=2 SV=1
1181	3	38.8	0.8395	1.1169	1.1588	0.4093	0.2965	0.5297	0.2208	0.329789	0.0196629	sp|P54797|TNG2_MOUSE	Transport and Golgi organization 2 homolog OS=Mus musculus GN=Tango2 PE=2 SV=1
228	37	64.7	1.1588	0.863	0.879	0.2884	0.3342	0.2754	0.302	0.331458	0.00035484	tr|Q3UGT5|Q3UGT5_MOUSE	Alpha-1,4 glucan phosphorylase OS=Mus musculus GN=Pygb PE=2 SV=1
1421	3	32.3	1.1803	0.6081	0.9462	0.1786	0.2109	0.2188	0.2965	0.331532	0.0478708	sp|O09114|PTGDS_MOUSE	Prostaglandin-H2 D-isomerase OS=Mus musculus GN=Ptgds PE=1 SV=1
257	30	78	1	0.9376	1.0093	0.3698	0.4169	0.2228	0.4246	0.332529	0.0130504	tr|Q542H7|Q542H7_MOUSE	Fabp4 protein OS=Mus musculus GN=Fabp4 PE=2 SV=1
453	6	51.1	0.9462	1.3428	1.3428	1.0568	0.9376	0.5058	0.3873	0.332551	0.00217096	tr|Q8R3X4|Q8R3X4_MOUSE	Timm44 protein (Fragment) OS=Mus musculus GN=Timm44 PE=2 SV=1
1406	2	42.2	1.0568	0.9908	1.2589	0.912	0.8166	0.4529	0.2965	0.333111	0.0201173	tr|H3BLL2|H3BLL2_MOUSE	ATP synthase mitochondrial F1 complex assembly factor 1 OS=Mus musculus GN=Atpaf1 PE=4 SV=1
101	52	77.2	1.0666	1.0186	1.0864	0.2291	0.1941	0.2884	0.413	0.333207	0.00502993	sp|P09411|PGK1_MOUSE	Phosphoglycerate kinase 1 OS=Mus musculus GN=Pgk1 PE=1 SV=4
399	19	56.7	1.1803	0.9462	1.0864	0.3597	0.3105	0.4055	0.2729	0.33376	0.00985398	sp|P19157|GSTP1_MOUSE	Glutathione S-transferase P 1 OS=Mus musculus GN=Gstp1 PE=1 SV=2
32	126	88.6	0.9908	0.9727	1.0666	0.3908	0.3342	0.2291	0.4529	0.334428	0.0152587	tr|A0A0A0MQF6|A0A0A0MQF6_MOUSE	Glyceraldehyde-3-phosphate dehydrogenase OS=Mus musculus GN=Gapdh PE=3 SV=1
279	20	69.7	1.0864	1.1803	1.0965	1	0.9036	0.2228	0.5395	0.334812	0.0218711	tr|Q99N15|Q99N15_MOUSE	17beta-hydroxysteroid dehydrogenase type 10/short chain L-3-hydroxyacyl-CoA dehydrogenase OS=Mus musculus GN=Hsd17b10 PE=2 SV=1
413	16	65.5	0.7943	1.2246	1.1588	0.7047	0.6081	0.4742	0.3281	0.33662	0.00505744	tr|A0A097PUD0|A0A097PUD0_MOUSE	Anti-dectin-1 15E2 light chain OS=Mus musculus PE=2 SV=1
653	6	33.5	0.673	0.8872	0.7447	0.3532	0.2148	0.2858	0.2655	0.337827	0.00864212	tr|Q3T9Z2|Q3T9Z2_MOUSE	Glyoxylate reductase/hydroxypyruvate reductase OS=Mus musculus GN=Grhpr PE=2 SV=1
422	11	90.5	0.9462	1.1272	1.028	0.7656	0.8166	0.2208	0.5105	0.339319	0.0216341	tr|Q4FK74|Q4FK74_MOUSE	ATP synthase, H+ transporting, mitochondrial F1 complex, delta subunit, isoform CRA_c OS=Mus musculus GN=Atp5d PE=2 SV=1
178	19	47.4	1.028	1.0965	1.0965	0.912	0.8472	0.3221	0.4325	0.344095	0.00291966	tr|Q69Z91|Q69Z91_MOUSE	Acetyl-coenzyme A synthetase (Fragment) OS=Mus musculus GN=Acss1 PE=2 SV=1
2143	2	45.7	0.9462	0.9638	1.3305	0.929	0.7656	0.3373	0.4529	0.344419	0.0297833	sp|Q9JJV2|PROF2_MOUSE	Profilin-2 OS=Mus musculus GN=Pfn2 PE=1 SV=3
152	26	60.6	1.028	0.8954	0.8872	0.7379	0.7656	0.2679	0.3467	0.344777	0.0022847	tr|Q8CFZ3|Q8CFZ3_MOUSE	Propionyl Coenzyme A carboxylase, beta polypeptide OS=Mus musculus GN=Pccb PE=2 SV=1
538	19	85	1.0093	1.2589	1.0375	0.4365	0.3837	0.4325	0.3631	0.346455	0.0115384	tr|Q5EBQ2|Q5EBQ2_MOUSE	MCG7941, isoform CRA_f OS=Mus musculus GN=Pebp1 PE=2 SV=1
563	6	43.8	1.2246	1.1066	1.0568	0.3373	0.52	0.5445	0.2051	0.346492	0.0270673	tr|E9PZ54|E9PZ54_MOUSE	Protein Gcom1 OS=Mus musculus GN=Gcom1 PE=4 SV=1
374	15	54.3	1.2942	1.5276	1.4322	0.7112	0.5916	0.2831	0.7447	0.347253	0.0273429	tr|E9PZF0|E9PZF0_MOUSE	Nucleoside diphosphate kinase OS=Mus musculus GN=Gm20390 PE=3 SV=1
901	4	36.7	0.9036	1.1803	1.2823	1.0965	0.9376	0.5346	0.3251	0.349103	0.0102425	sp|Q3TC72|FAHD2_MOUSE	Fumarylacetoacetate hydrolase domain-containing protein 2A OS=Mus musculus GN=Fahd2 PE=1 SV=1
1318	4	48.4	0.6138	0.5861	0.7379	0.673	0.6368	0.2965	0.166	0.34932	0.0249904	tr|Q5NCJ9|Q5NCJ9_MOUSE	RIKEN cDNA 1110020P15, isoform CRA_b OS=Mus musculus GN=Uqcr10 PE=2 SV=1
513	6	52.5	0.7656	0.9204	0.8017	0.227	0.3373	0.2355	0.3664	0.349515	0.0119956	sp|Q9CQ60|6PGL_MOUSE	6-phosphogluconolactonase OS=Mus musculus GN=Pgls PE=2 SV=1
2130	1	25.8	0.4446	0.6607	0.6607	0.673	0.5495	0.1977	0.2655	0.350537	0.00309179	tr|Q8C3H2|Q8C3H2_MOUSE	Putative uncharacterized protein OS=Mus musculus GN=Nnt PE=2 SV=1
517	8	49	1.028	1.1169	0.8954	0.912	0.6486	0.492	0.2168	0.352234	0.0331173	tr|Q3UN47|Q3UN47_MOUSE	Endonuclease G OS=Mus musculus GN=Endog PE=2 SV=1
364	11	54.9	0.7447	0.8872	0.7943	0.3981	0.3192	0.3565	0.2377	0.353375	0.00935015	sp|Q9DBG5|PLIN3_MOUSE	Perilipin-3 OS=Mus musculus GN=Plin3 PE=1 SV=1
493	6	70.8	1.0186	1.0864	1.1803	0.3105	0.3281	0.3048	0.5012	0.355583	0.0107486	sp|O35143|ATIF1_MOUSE	ATPase inhibitor, mitochondrial OS=Mus musculus GN=Atpif1 PE=1 SV=2
23	52	54.8	0.8551	0.863	0.871	0.7447	0.7798	0.2606	0.3565	0.355882	0.00367102	sp|Q8CC88|VWA8_MOUSE	von Willebrand factor A domain-containing protein 8 OS=Mus musculus GN=Vwa8 PE=2 SV=2
1362	2	59.7	2.704	2.9648	2.3121	1.6749	1.977	1.1376	0.7516	0.358013	0.0233136	tr|F8WJI3|F8WJI3_MOUSE	Coiled-coil domain-containing protein 58 OS=Mus musculus GN=Ccdc58 PE=4 SV=1
651	5	48.3	0.912	0.955	0.871	0.302	0.3048	0.2911	0.3631	0.358269	0.0043983	sp|O09131|GSTO1_MOUSE	Glutathione S-transferase omega-1 OS=Mus musculus GN=Gsto1 PE=2 SV=2
676	8	90.7	0.8318	0.6252	0.8166	0.3873	0.3698	0.3133	0.207	0.360868	0.026039	tr|Q3UNI8|Q3UNI8_MOUSE	D-dopachrome tautomerase OS=Mus musculus GN=Ddt PE=2 SV=1
918	5	30.3	0.9817	1.2359	0.9376	0.7112	0.6194	0.2938	0.492	0.361537	0.0303071	sp|Q9D1I5|MCEE_MOUSE	Methylmalonyl-CoA epimerase, mitochondrial OS=Mus musculus GN=Mcee PE=1 SV=1
604	6	52.5	0.9727	1.0765	0.9036	0.6982	0.787	0.3802	0.3373	0.362355	0.00966578	tr|Q3TDN8|Q3TDN8_MOUSE	Putative uncharacterized protein OS=Mus musculus GN=Bphl PE=2 SV=1
968	4	51.5	1.1803	1.6144	1.5276	0.912	0.9204	0.3802	0.7586	0.362444	0.0177841	sp|Q8R0F8|FAHD1_MOUSE	Acylpyruvase FAHD1, mitochondrial OS=Mus musculus GN=Fahd1 PE=1 SV=2
431	9	72.4	1.3305	1.4454	1.4588	0.9462	1.2706	0.4613	0.5916	0.362544	0.00248444	tr|Q5M9J2|Q5M9J2_MOUSE	Histidine triad nucleotide binding protein 2 OS=Mus musculus GN=Hint2 PE=2 SV=1
114	37	60.9	1.0965	1.2023	1.1695	0.2466	0.2466	0.3436	0.5248	0.366135	0.00733665	sp|O88492-2|PLIN4_MOUSE	Isoform 2 of Perilipin-4 OS=Mus musculus GN=Plin4
469	8	38.3	0.7379	0.7244	0.7311	0.6427	0.7516	0.3802	0.1556	0.368121	0.0274143	sp|Q3V384|LACE1_MOUSE	Lactation elevated protein 1 OS=Mus musculus GN=Lace1 PE=2 SV=1
348	16	50.4	1.3183	1.028	1.0375	0.4966	0.5105	0.3873	0.3767	0.369886	5.9795e-05	tr|Q91XH5|Q91XH5_MOUSE	Sepiapterin reductase OS=Mus musculus GN=Spr PE=2 SV=1
669	11	48.7	1.1588	1.3062	1.3305	0.8954	0.8954	0.4656	0.5105	0.370198	0.000471935	sp|Q9JK42|PDK2_MOUSE	[Pyruvate dehydrogenase (acetyl-transferring)] kinase isozyme 2, mitochondrial OS=Mus musculus GN=Pdk2 PE=1 SV=2
508	7	53.6	1.0093	0.8318	0.871	0.7112	0.8395	0.263	0.3733	0.373679	0.00591688	sp|Q9D6K8|FUND2_MOUSE	FUN14 domain-containing protein 2 OS=Mus musculus GN=Fundc2 PE=2 SV=1
1024	3	36.9	1.0471	1.1695	1.1272	0.7447	0.8091	0.3767	0.4831	0.374363	0.00314496	tr|Q8VDP9|Q8VDP9_MOUSE	Four and a half LIM domains 2 OS=Mus musculus GN=Fhl2 PE=2 SV=1
1000	6	41.1	0.9908	0.9638	1.0864	0.5754	0.4055	0.3565	0.4169	0.377231	0.00563234	sp|P62075|TIM13_MOUSE	Mitochondrial import inner membrane translocase subunit Tim13 OS=Mus musculus GN=Timm13 PE=1 SV=1
1814	1	38.5	1.028	1.0471	0.955	0.673	0.5346	0.4325	0.3251	0.378403	0.00633959	tr|G3UZY2|G3UZY2_MOUSE	Thioredoxin, mitochondrial (Fragment) OS=Mus musculus GN=Txn2 PE=1 SV=1
889	5	43.2	1.0186	1.0965	1.4191	0.9462	1.1376	0.3221	0.631	0.378876	0.0364449	tr|Q8K239|Q8K239_MOUSE	Elongation factor Ts (Fragment) OS=Mus musculus GN=Tsfm PE=2 SV=1
255	18	68	1.1803	1.0965	1.2023	1.0765	1.1066	0.3467	0.5248	0.379111	0.010211	sp|P67778|PHB_MOUSE	Prohibitin OS=Mus musculus GN=Phb PE=1 SV=1
339	9	49.1	1.2706	1.3305	1.7061	0.8017	0.8954	0.5495	0.6026	0.379405	0.0191056	sp|O09174|AMACR_MOUSE	Alpha-methylacyl-CoA racemase OS=Mus musculus GN=Amacr PE=1 SV=4
873	8	80.2	1.0864	1.406	1.3305	1.0186	1.1376	0.4325	0.6081	0.380267	0.00623312	sp|Q9CPP6|NDUA5_MOUSE	NADH dehydrogenase [ubiquinone] 1 alpha subcomplex subunit 5 OS=Mus musculus GN=Ndufa5 PE=1 SV=3
2178	1	27.9	0.955	1.2474	1.028	0.6081	0.7727	0.4786	0.3873	0.380548	0.013634	sp|Q9D6M3|GHC1_MOUSE	Mitochondrial glutamate carrier 1 OS=Mus musculus GN=Slc25a22 PE=1 SV=1
702	5	59.4	0.7727	1.0471	1.0093	0.8241	0.7047	0.5395	0.2489	0.383388	0.0247406	sp|Q91WK1|SPRY4_MOUSE	SPRY domain-containing protein 4 OS=Mus musculus GN=Spryd4 PE=1 SV=1
216	38	60.3	0.8551	1.0186	0.8954	1.028	1	0.2443	0.492	0.384692	0.025498	sp|Q60930|VDAC2_MOUSE	Voltage-dependent anion-selective channel protein 2 OS=Mus musculus GN=Vdac2 PE=1 SV=2
631	6	61.3	0.7727	0.7311	0.8872	0.6026	0.5754	0.2489	0.3767	0.386579	0.0194532	sp|P50171-2|DHB8_MOUSE	Isoform Long of Estradiol 17-beta-dehydrogenase 8 OS=Mus musculus GN=Hsd17b8
334	13	49.3	0.9036	0.8017	1.0186	0.787	0.8241	0.413	0.2911	0.386804	0.023133	tr|B2RS41|B2RS41_MOUSE	Aldhehyde dehydrogenase family 5, subfamily A1 OS=Mus musculus GN=Aldh5a1 PE=2 SV=1
207	17	42.3	0.8872	0.8017	0.929	0.4169	0.3221	0.3105	0.3597	0.387242	0.0080805	tr|A6H663|A6H663_MOUSE	BCL2-associated athanogene 3 OS=Mus musculus GN=Bag3 PE=2 SV=1
725	9	74.1	0.9638	1.0093	1.028	0.9036	0.955	0.3565	0.4325	0.387277	0.00195405	sp|Q9CQZ5|NDUA6_MOUSE	NADH dehydrogenase [ubiquinone] 1 alpha subcomplex subunit 6 OS=Mus musculus GN=Ndufa6 PE=1 SV=1
1429	2	33.7	1.0965	1.2474	1.0186	0.492	0.492	0.4699	0.4093	0.387996	0.0139576	sp|Q9D0M5|DYL2_MOUSE	Dynein light chain 2, cytoplasmic OS=Mus musculus GN=Dynll2 PE=1 SV=1
761	7	58.7	0.929	0.7112	0.8241	0.4365	0.4786	0.2805	0.3162	0.388654	0.00777258	tr|Q545G3|Q545G3_MOUSE	Titin-cap OS=Mus musculus GN=Tcap PE=2 SV=1
311	10	66.8	0.9036	0.955	0.9817	0.5152	0.3733	0.4018	0.3532	0.389838	0.00109736	sp|Q9CPV4|GLOD4_MOUSE	Glyoxalase domain-containing protein 4 OS=Mus musculus GN=Glod4 PE=1 SV=1
1002	3	26	0.9908	1.0093	1.028	0.6026	0.5152	0.2559	0.5395	0.390419	0.0242947	sp|Q9JK92|HSPB8_MOUSE	Heat shock protein beta-8 OS=Mus musculus GN=Hspb8 PE=1 SV=1
45	42	51.2	1.0864	1.0765	1.1376	1.1695	1.0471	0.2655	0.6081	0.394562	0.0306341	sp|Q6PB66|LPPRC_MOUSE	Leucine-rich PPR motif-containing protein, mitochondrial OS=Mus musculus GN=Lrpprc PE=1 SV=2
500	11	69.5	1.1912	1.4191	1.406	1.1912	1.1912	0.3945	0.7311	0.398428	0.0185566	tr|Q4VAE8|Q4VAE8_MOUSE	Ndufb4 protein (Fragment) OS=Mus musculus GN=Ndufb4 PE=2 SV=1
426	9	44.5	1.0471	1.0666	1.1272	0.9727	1.2023	0.4207	0.4571	0.400128	0.00143655	sp|Q8JZN5|ACAD9_MOUSE	Acyl-CoA dehydrogenase family member 9, mitochondrial OS=Mus musculus GN=Acad9 PE=1 SV=2
705	7	36.5	0.9908	1.2589	1.0864	0.9204	1.028	0.5297	0.4093	0.400375	0.0108259	sp|Q9DCS3|MECR_MOUSE	Trans-2-enoyl-CoA reductase, mitochondrial OS=Mus musculus GN=Mecr PE=1 SV=2
188	16	54.8	1.0864	1.1169	1.1803	0.2291	0.2128	0.4246	0.4966	0.40101	0.00241288	tr|Q66JR7|Q66JR7_MOUSE	Pgm2 protein (Fragment) OS=Mus musculus GN=Pgm2 PE=2 SV=1
2992	2	20.2	0.6918	1.6444	1.4454	1.2589	1.2823	0.4406	0.8017	0.402065	0.0231838	tr|Q32MT0|Q32MT0_MOUSE	Mefv protein OS=Mus musculus GN=Mefv PE=2 SV=1
855	4	36.9	1.556	1.1912	1.3552	0.6081	0.4742	0.5598	0.4656	0.402686	0.00755603	tr|Q566C3|Q566C3_MOUSE	Alanine aminotransferase 1 OS=Mus musculus GN=Gpt PE=2 SV=1
842	5	83	1.0375	1.0093	0.879	0.6982	0.673	0.3076	0.4529	0.402743	0.0143326	sp|P56375|ACYP2_MOUSE	Acylphosphatase-2 OS=Mus musculus GN=Acyp2 PE=3 SV=2
867	8	83.9	1.0093	1.2023	1.1912	0.3767	0.4055	0.4055	0.5598	0.403301	0.00576505	tr|Q548W7|Q548W7_MOUSE	Diazepam binding inhibitor OS=Mus musculus GN=Dbi PE=2 SV=1
98	26	42.2	1.1482	1.1803	1.1588	0.3908	0.4285	0.4487	0.4966	0.40413	0.000707993	sp|Q3UTJ2-2|SRBS2_MOUSE	Isoform 2 of Sorbin and SH3 domain-containing protein 2 OS=Mus musculus GN=Sorbs2
520	15	52.8	0.8954	1.1588	0.9817	1.0965	0.8472	0.3373	0.5297	0.405046	0.0198361	tr|Q8VC72|Q8VC72_MOUSE	NADH dehydrogenase (Ubiquinone) Fe-S protein 8 OS=Mus musculus GN=Ndufs8 PE=2 SV=2
499	7	43.5	0.9036	0.7244	0.929	0.2884	0.302	0.2754	0.3945	0.405165	0.026674	tr|A5GZX3|A5GZX3_MOUSE	Lactoylglutathione lyase OS=Mus musculus GN=Glo1 PE=2 SV=1
625	6	53.1	0.8954	0.7798	0.8472	0.7311	0.7586	0.2992	0.3631	0.407068	0.00457095	tr|Q544X6|Q544X6_MOUSE	Ferrochelatase OS=Mus musculus GN=Fech PE=2 SV=1
349	13	43.9	0.7178	0.7943	0.9376	0.7244	0.7656	0.3981	0.3133	0.410763	0.0128025	sp|Q60936|ADCK3_MOUSE	Atypical kinase ADCK3, mitochondrial OS=Mus musculus GN=Adck3 PE=1 SV=2
1373	2	27.3	0.8318	1.0471	0.929	0.7379	0.5808	0.3837	0.4285	0.411012	0.00578676	sp|Q8BU85|MSRB3_MOUSE	Methionine-R-sulfoxide reductase B3, mitochondrial OS=Mus musculus GN=Msrb3 PE=1 SV=2
701	6	60.8	1.1803	1.406	1.6293	0.7311	0.9638	0.863	0.3981	0.415478	0.037553	tr|Q8R2K3|Q8R2K3_MOUSE	Single-stranded DNA-binding protein OS=Mus musculus GN=Ssbp1 PE=2 SV=1
980	3	38.4	0.9727	1.0186	1.2942	0.6546	0.8318	0.3767	0.5861	0.416292	0.0299456	tr|Q3TI40|Q3TI40_MOUSE	Putative uncharacterized protein OS=Mus musculus GN=Mtx2 PE=2 SV=1
828	5	33.3	1.028	0.8395	0.8872	0.9638	1.1588	0.492	0.2291	0.417617	0.0319529	tr|Q3UCH4|Q3UCH4_MOUSE	Lipoprotein lipase OS=Mus musculus GN=Lpl PE=2 SV=1
1542	2	35.3	1.2359	0.955	0.9908	0.5916	0.5105	0.3499	0.4656	0.419108	0.00564359	tr|Q9CVI1|Q9CVI1_MOUSE	Putative uncharacterized protein (Fragment) OS=Mus musculus GN=Nqo2 PE=2 SV=1
650	5	51.3	0.9376	0.8241	0.9204	0.787	0.8017	0.2965	0.4365	0.420178	0.0135399	sp|Q9D7J9|ECHD3_MOUSE	Enoyl-CoA hydratase domain-containing protein 3, mitochondrial OS=Mus musculus GN=Echdc3 PE=1 SV=1
1809	2	43.6	1.028	0.955	0.8872	0.2938	0.263	0.2884	0.4875	0.421181	0.0183873	sp|Q9DAK9|PHP14_MOUSE	14 kDa phosphohistidine phosphatase OS=Mus musculus GN=Phpt1 PE=2 SV=1
462	9	47	1.0666	1.028	1.028	0.8472	0.9036	0.5649	0.302	0.421644	0.0227832	sp|Q8VE38|OXND1_MOUSE	Oxidoreductase NAD-binding domain-containing protein 1 OS=Mus musculus GN=Oxnad1 PE=2 SV=2
333	10	50	0.7047	0.8241	1.0186	0.4742	0.5916	0.3105	0.4699	0.423509	0.0258645	sp|Q8K1M6|DNM1L_MOUSE	Dynamin-1-like protein OS=Mus musculus GN=Dnm1l PE=1 SV=2
337	9	46.2	0.879	0.7727	0.9727	0.7379	0.8091	0.3837	0.3565	0.424086	0.019017	tr|E9QMK9|E9QMK9_MOUSE	Protein 9030617O03Rik OS=Mus musculus GN=9030617O03Rik PE=4 SV=1
323	23	73.6	1.4997	1.1803	1.0965	0.4699	0.5395	0.3631	0.6026	0.424148	0.0177365	sp|Q8CI51-3|PDLI5_MOUSE	Isoform 3 of PDZ and LIM domain protein 5 OS=Mus musculus GN=Pdlim5
1308	2	24.5	1.0864	1.0568	1.1912	0.6792	0.5598	0.3802	0.5754	0.425089	0.0160101	tr|Q542Y0|Q542Y0_MOUSE	NAD(P)H dehydrogenase, quinone 1 OS=Mus musculus GN=Nqo1 PE=2 SV=1
643	14	57.4	1.1588	1.3305	1.2359	1.4588	1.2246	0.5808	0.5105	0.425226	0.00316179	sp|Q9DCS9|NDUBA_MOUSE	NADH dehydrogenase [ubiquinone] 1 beta subcomplex subunit 10 OS=Mus musculus GN=Ndufb10 PE=1 SV=3
420	12	68.1	1.0666	1.0965	1.0965	0.4656	0.5152	0.2805	0.6546	0.426402	0.0391057	tr|Q3UHW9|Q3UHW9_MOUSE	Putative uncharacterized protein OS=Mus musculus GN=Cfl2 PE=2 SV=1
1088	3	74.7	1.3804	1.5849	1.3804	1.3552	1.3932	0.6427	0.6252	0.427579	0.00715414	sp|Q8K215|LYRM4_MOUSE	LYR motif-containing protein 4 OS=Mus musculus GN=Lyrm4 PE=1 SV=1
1006	3	72.9	1.0375	1.0471	1.1482	0.6607	0.6792	0.3221	0.6194	0.428871	0.0286908	sp|Q9DC77|SMPX_MOUSE	Small muscular protein OS=Mus musculus GN=Smpx PE=2 SV=2
477	8	44.8	1.1066	1.0375	1.1272	0.8091	0.8091	0.4365	0.4966	0.431053	0.00379915	sp|Q8K2C6|SIR5_MOUSE	NAD-dependent protein deacylase sirtuin-5, mitochondrial OS=Mus musculus GN=Sirt5 PE=1 SV=1
1356	4	71.1	0.4699	1.8197	1.3932	0.9204	0.7112	0.5649	0.8395	0.437113	0.0352289	sp|P48771|CX7A2_MOUSE	Cytochrome c oxidase subunit 7A2, mitochondrial OS=Mus musculus GN=Cox7a2 PE=1 SV=2
1576	3	35	0.879	0.9727	1.1803	0.6918	0.6668	0.5861	0.3597	0.439294	0.0295333	tr|Q5SUD5|Q5SUD5_MOUSE	Protein SCO1 homolog, mitochondrial OS=Mus musculus GN=Sco1 PE=4 SV=1
807	8	45.7	1.1376	1.3183	1.2246	0.9908	0.7586	0.4966	0.631	0.443431	0.00656871	sp|Q99L13|3HIDH_MOUSE	3-hydroxyisobutyrate dehydrogenase, mitochondrial OS=Mus musculus GN=Hibadh PE=1 SV=1
1164	6	58.3	1.1272	1.1912	1.1376	1.0471	1.0965	0.4406	0.597	0.445551	0.00800132	sp|Q91WS0|CISD1_MOUSE	CDGSH iron-sulfur domain-containing protein 1 OS=Mus musculus GN=Cisd1 PE=1 SV=1
1066	4	24.8	1.0965	0.9204	1.0093	0.5297	0.5152	0.3698	0.492	0.446598	0.00972117	sp|Q8K4Z3|NNRE_MOUSE	NAD(P)H-hydrate epimerase OS=Mus musculus GN=Apoa1bp PE=1 SV=1
527	6	29.1	0.9204	0.9204	0.9727	0.5808	0.7379	0.5297	0.3162	0.446833	0.0206734	sp|Q91WM2|CECR5_MOUSE	Cat eye syndrome critical region protein 5 homolog OS=Mus musculus GN=Cecr5 PE=2 SV=1
704	5	47.8	1.0375	0.9727	1.0375	0.3251	0.2606	0.3597	0.5395	0.447319	0.0141704	tr|Q3UBU9|Q3UBU9_MOUSE	Peptidyl-prolyl cis-trans isomerase OS=Mus musculus GN=Fkbp3 PE=2 SV=1
2990	1	21.3	1.1376	1.3062	1.7539	0.6918	0.7447	0.5546	0.8166	0.44809	0.0413944	sp|Q9DC23|DJC10_MOUSE	DnaJ homolog subfamily C member 10 OS=Mus musculus GN=Dnajc10 PE=1 SV=2
136	21	59	0.9638	1.1272	1.0471	0.8551	0.912	0.492	0.4831	0.448466	0.00224311	sp|P26443|DHE3_MOUSE	Glutamate dehydrogenase 1, mitochondrial OS=Mus musculus GN=Glud1 PE=1 SV=1
769	4	48.6	0.929	1.0568	1.0965	0.7047	0.7379	0.4786	0.4875	0.44866	0.000586185	sp|Q9CRD0|OCAD1_MOUSE	OCIA domain-containing protein 1 OS=Mus musculus GN=Ociad1 PE=1 SV=1
489	9	62	0.9908	1.0965	1	0.6252	0.6427	0.4207	0.5248	0.45099	0.00743536	tr|Q544R1|Q544R1_MOUSE	Proline synthetase co-transcribed OS=Mus musculus GN=Prosc PE=2 SV=1
15	77	56.3	1.028	0.8166	0.879	0.3467	0.3373	0.3373	0.4285	0.45164	0.00691616	sp|E9Q557|DESP_MOUSE	Desmoplakin OS=Mus musculus GN=Dsp PE=1 SV=1
636	5	24.7	1.3183	0.7943	1.0568	0.4406	0.3908	0.3698	0.4699	0.453622	0.0346197	sp|Q149B8|PERM1_MOUSE	PGC-1 and ERR-induced regulator in muscle protein 1 OS=Mus musculus GN=Perm1 PE=1 SV=2
166	17	54.7	1.1066	1.0965	0.8551	0.5346	0.4831	0.3945	0.492	0.454243	0.027438	tr|Q3UBP0|Q3UBP0_MOUSE	Adenylosuccinate synthetase isozyme 1 OS=Mus musculus GN=Adssl1 PE=2 SV=1
1160	2	41.6	1.0864	0.9204	1.2359	0.6607	0.8241	0.4786	0.5012	0.454389	0.0326422	sp|Q9WTQ8|TIM23_MOUSE	Mitochondrial import inner membrane translocase subunit Tim23 OS=Mus musculus GN=Timm23 PE=2 SV=1
1365	2	60.3	1	1	0.8872	0.3802	0.3698	0.4742	0.3873	0.456496	0.00936616	sp|Q6W8Q3|PC4L1_MOUSE	Purkinje cell protein 4-like protein 1 OS=Mus musculus GN=Pcp4l1 PE=1 SV=1
763	5	50	0.879	0.9462	0.9638	0.6194	0.5248	0.4169	0.4571	0.457592	0.000894736	tr|Q3UIB5|Q3UIB5_MOUSE	Putative uncharacterized protein OS=Mus musculus GN=Dhrs4 PE=2 SV=1
724	5	47.6	1.2246	0.9817	1	1.0864	0.3908	0.4613	0.4487	0.459202	0.000214765	sp|Q3TLP5|ECHD2_MOUSE	Enoyl-CoA hydratase domain-containing protein 2, mitochondrial OS=Mus musculus GN=Echdc2 PE=1 SV=2
540	10	32.9	1.1169	0.9376	0.9638	0.4285	0.5297	0.3908	0.4875	0.461923	0.00472672	sp|Q8BGK2|ARHL1_MOUSE	[Protein ADP-ribosylarginine] hydrolase-like protein 1 OS=Mus musculus GN=Adprhl1 PE=2 SV=1
1363	2	39.1	0.7178	0.6855	0.879	0.6855	0.597	0.3565	0.3664	0.462065	0.0245641	sp|Q9CX60|LBH_MOUSE	Protein LBH OS=Mus musculus GN=Lbh PE=1 SV=1
2383	1	28.2	1.5417	1.5704	1.7061	0.5297	1.406	0.6855	0.8318	0.463086	0.00631156	tr|Q3UFQ5|Q3UFQ5_MOUSE	Putative uncharacterized protein OS=Mus musculus GN=Ttc7b PE=2 SV=1
596	9	41.2	1.2589	1.028	1.0965	0.6668	0.787	0.3597	0.6252	0.463591	0.0266523	sp|Q9QYG0|NDRG2_MOUSE	Protein NDRG2 OS=Mus musculus GN=Ndrg2 PE=1 SV=1
695	5	51.5	1	1.2942	1.406	1.2706	0.9204	0.5861	0.6668	0.464003	0.00447724	sp|Q921S7|RM37_MOUSE	39S ribosomal protein L37, mitochondrial OS=Mus musculus GN=Mrpl37 PE=2 SV=1
497	8	55.2	1.028	1.2134	1.0093	1.0093	0.9376	0.4613	0.5702	0.464075	0.0178536	sp|Q925I1|ATAD3_MOUSE	ATPase family AAA domain-containing protein 3 OS=Mus musculus GN=Atad3 PE=1 SV=1
370	10	53.7	1.1588	1.0864	1.1588	0.9638	0.9204	0.5152	0.5297	0.465393	0.00188144	sp|Q99J39|DCMC_MOUSE	Malonyl-CoA decarboxylase, mitochondrial OS=Mus musculus GN=Mlycd PE=1 SV=1
2039	2	47.6	1.1482	1.2474	1.2246	0.6081	0.5598	0.5152	0.6368	0.466019	0.00433529	sp|P70349|HINT1_MOUSE	Histidine triad nucleotide-binding protein 1 OS=Mus musculus GN=Hint1 PE=1 SV=3
525	8	51.6	1.1912	1.3305	1.1272	1.0666	0.7656	0.5649	0.5808	0.466168	0.0116581	tr|Q3UDS4|Q3UDS4_MOUSE	Putative uncharacterized protein OS=Mus musculus GN=Sqrdl PE=2 SV=1
660	6	43.6	1.0568	0.9462	0.929	0.3837	0.4786	0.4446	0.4325	0.467737	0.00022182	tr|A0A509|A0A509_MOUSE	MCG4625 OS=Mus musculus GN=Myot PE=2 SV=1
916	4	28.8	1.5704	1.5276	1.1482	0.1445	0.5495	0.5297	0.7244	0.468682	0.0397014	tr|Q921Z9|Q921Z9_MOUSE	Mannose-6-phosphate isomerase OS=Mus musculus GN=Mpi PE=2 SV=1
437	10	51.2	1.3804	1.3062	1.1803	0.9462	0.8395	0.5649	0.6026	0.469535	0.00489121	sp|Q91VM9|IPYR2_MOUSE	Inorganic pyrophosphatase 2, mitochondrial OS=Mus musculus GN=Ppa2 PE=1 SV=1
720	5	41.6	0.863	0.9908	1.1588	0.4487	0.5546	0.4613	0.5495	0.470227	0.0133283	sp|Q9JHU2|PALMD_MOUSE	Palmdelphin OS=Mus musculus GN=Palmd PE=1 SV=1
553	8	45.7	1.3062	1.028	1.2134	0.7047	0.6546	0.6138	0.4406	0.47042	0.0213884	sp|Q5EBG6|HSPB6_MOUSE	Heat shock protein beta-6 OS=Mus musculus GN=Hspb6 PE=2 SV=1
458	11	49.7	1.028	1.1588	1.028	0.4325	0.4446	0.4875	0.5445	0.471922	0.00746235	sp|Q8BZF8|PGM5_MOUSE	Phosphoglucomutase-like protein 5 OS=Mus musculus GN=Pgm5 PE=1 SV=2
1508	3	55.8	0.9036	0.9817	1.0864	0.5495	0.5058	0.4018	0.5754	0.472511	0.0164216	sp|Q9CR98|F136A_MOUSE	Protein FAM136A OS=Mus musculus GN=Fam136a PE=2 SV=1
703	12	77.1	0.9036	0.9036	0.9638	0.2655	0.2109	0.3873	0.4966	0.473332	0.00785941	sp|P15626|GSTM2_MOUSE	Glutathione S-transferase Mu 2 OS=Mus musculus GN=Gstm2 PE=1 SV=2
418	7	40.2	1.2246	1.3062	1.0864	1.2359	1.0375	0.4018	0.7311	0.473502	0.0431003	sp|Q8BW75|AOFB_MOUSE	Amine oxidase [flavin-containing] B OS=Mus musculus GN=Maob PE=1 SV=4
697	6	43.3	0.9908	1.1169	1.3183	0.955	1.1066	0.492	0.673	0.4784	0.0212827	sp|O35435|PYRD_MOUSE	Dihydroorotate dehydrogenase (quinone), mitochondrial OS=Mus musculus GN=Dhodh PE=2 SV=2
949	4	42.3	0.787	1.0864	1.1272	0.7516	0.9376	0.5248	0.5346	0.478587	0.000659521	tr|Q9D6H6|Q9D6H6_MOUSE	Putative uncharacterized protein OS=Mus musculus GN=Ndufb3 PE=2 SV=1
551	6	47.5	1.2359	1.3677	1	0.787	0.9817	0.6194	0.5152	0.479199	0.042058	tr|J3QMQ8|J3QMQ8_MOUSE	Thioredoxin reductase 2, mitochondrial OS=Mus musculus GN=Txnrd2 PE=1 SV=1
743	6	45.5	0.879	1.0666	0.9036	0.4786	0.6138	0.4487	0.4966	0.479799	0.0131975	tr|Q545S0|Q545S0_MOUSE	Sulfurtransferase OS=Mus musculus GN=Tst PE=2 SV=1
1942	1	61.6	1.1066	1.1376	1.1695	0.929	1.0666	0.5152	0.597	0.482077	0.00267791	sp|Q91V16|LYRM5_MOUSE	LYR motif-containing protein 5 OS=Mus musculus GN=Lyrm5 PE=3 SV=1
634	5	65.2	0.955	0.8318	0.929	0.3532	0.3133	0.4571	0.3945	0.483644	0.0078939	sp|Q9D967|MGDP1_MOUSE	Magnesium-dependent phosphatase 1 OS=Mus musculus GN=Mdp1 PE=1 SV=1
1129	3	39.8	0.8395	0.863	0.631	0.7447	0.5248	0.3467	0.3767	0.484203	0.0405511	sp|A6H611|MIPEP_MOUSE	Mitochondrial intermediate peptidase OS=Mus musculus GN=Mipep PE=2 SV=1
1795	2	78.9	0.6607	0.8872	1.0186	0.7047	0.8241	0.3767	0.5495	0.48599	0.0228821	tr|Q6VEU5|Q6VEU5_MOUSE	H+ transporting F1 ATP synthase epsilon subunit OS=Mus musculus GN=Atp5e PE=2 SV=1
327	11	50.9	1.1482	1.1588	1.1169	0.3873	0.3873	0.5058	0.6081	0.489476	0.00446643	tr|Q3TLX1|Q3TLX1_MOUSE	Putative uncharacterized protein OS=Mus musculus GN=Nampt PE=2 SV=1
1500	172	59.2	0.8091	1.3183	0.9376	1.2706	1.4588	0.5861	0.52	0.490314	0.0484056	tr|G3UW82|G3UW82_MOUSE	MCG140437, isoform CRA_d OS=Mus musculus GN=Myh2 PE=4 SV=1
875	5	42.4	0.9204	0.9908	1.0093	0.631	0.8091	0.4055	0.5754	0.490425	0.0134926	sp|Q8K4F5|ABHDB_MOUSE	Alpha/beta hydrolase domain-containing protein 11 OS=Mus musculus GN=Abhd11 PE=1 SV=1
698	7	34.5	1.0864	1.0666	0.9204	1.028	0.955	0.4365	0.5395	0.491193	0.0149476	sp|Q8VCT4|CES1D_MOUSE	Carboxylesterase 1D OS=Mus musculus GN=Ces1d PE=1 SV=1
1030	3	54.5	0.912	1.2246	1.1695	0.9908	1.0375	0.5395	0.6427	0.493797	0.00459517	tr|Q14AR0|Q14AR0_MOUSE	RIKEN cDNA 1810035L17, isoform CRA_a OS=Mus musculus GN=Slirp PE=2 SV=1
173	46	81.1	1.1272	1.0375	1.3428	2.0324	2.0893	0.5495	0.631	0.495946	0.0314455	tr|Q52L78|Q52L78_MOUSE	Cryab protein OS=Mus musculus GN=Cryab PE=2 SV=1
2094	1	58.2	0.929	1.1588	1.1588	0.5649	0.5152	0.4831	0.673	0.498835	0.0128523	tr|F8WHQ0|F8WHQ0_MOUSE	COX assembly mitochondrial protein 2 homolog OS=Mus musculus GN=Cmc2 PE=4 SV=1
*, Peptides(95%), dentification confidence > 95% peptides numbers; %Cov, 95% confidential peptides coverage of the identified proteins; iTRAQ lable, 113 and 114 for Sham 3d, 115 and 116 for Sham 7d, 117 and 118 for MI 3d, 119 and 121 for Mi 7d.

## Sheet: Table S7
Supplementary Table 7. GO term enrichment analysis of porteins that are preferably accumulated in both MI-3d and MI-7d (FDR < 0.05).
GO_acc	term_type	Term	queryitem	querytotal	bgitem	bgtotal	pvalue	FDR	entries
GO:0050896	Biological process	response to stimulus	45	117	2628	35008	7.4e-21	1e-17	// MGI:88244 // MGI:1921395 // MGI:108030 // MGI:95851 // MGI:104808 // MGI:87998 // MGI:106211 // MGI:1922090 // MGI:98221 // MGI:97608 // MGI:96448 // MGI:96163 // MGI:105045 // MGI:96247 // MGI:88283 // MGI:96924 // MGI:97620 // MGI:88057 // MGI:103107 // MGI:101757 // MGI:88476 // MGI:88246 // MGI:96819 // MGI:88095 // MGI:103163 // MGI:88127 // MGI:88108 // MGI:1891837 // MGI:1345961 // MGI:…
GO:0006950	Biological process	response to stress	33	117	1368	35008	2.5e-19	1.8e-16	// MGI:1921395 // MGI:108030 // MGI:104808 // MGI:106211 // MGI:98221 // MGI:97608 // MGI:1922090 // MGI:96163 // MGI:105045 // MGI:96247 // MGI:88283 // MGI:96924 // MGI:97620 // MGI:2668347 // MGI:103107 // MGI:88246 // MGI:96819 // MGI:88095 // MGI:88127 // MGI:88108 // MGI:88227 // MGI:88057 // MGI:1891837 // MGI:97365 // MGI:105979 // MGI:1919292 // MGI:105112 // MGI:97591 // MGI:1097705 // …
GO:0009611	Biological process	response to wounding	21	117	440	35008	4.7e-18	2.2e-15	// MGI:96819 // MGI:88057 // MGI:96924 // MGI:97608 // MGI:1891837 // MGI:88228 // MGI:2668347 // MGI:104808 // MGI:103107 // MGI:97591 // MGI:88246 // MGI:1097705 // MGI:88095 // MGI:105045 // MGI:97620 // MGI:1915835 // MGI:88380 // MGI:88385 // MGI:1921395 // MGI:98221 // MGI:88227
GO:0009605	Biological process	response to external stimulus	24	117	726	35008	4.8e-17	1.7e-14	// MGI:1921395 // MGI:104808 // MGI:96924 // MGI:97608 // MGI:105045 // MGI:98221 // MGI:97620 // MGI:2668347 // MGI:103107 // MGI:88244 // MGI:88246 // MGI:96819 // MGI:88095 // MGI:88227 // MGI:1345961 // MGI:88057 // MGI:1891837 // MGI:88228 // MGI:97591 // MGI:1097705 // MGI:1338947 // MGI:1915835 // MGI:88380 // MGI:88385
GO:0065008	Biological process	regulation of biological quality	32	117	1898	35008	2.1e-14	5.8e-12	// MGI:1921395 // MGI:96837 // MGI:108030 // MGI:95851 // MGI:87998 // MGI:97464 // MGI:96924 // MGI:95834 // MGI:97255 // MGI:1098259 // MGI:96163 // MGI:107717 // MGI:95303 // MGI:105068 // MGI:97620 // MGI:103107 // MGI:101757 // MGI:88246 // MGI:96819 // MGI:88095 // MGI:88269 // MGI:103147 // MGI:88227 // MGI:1345961 // MGI:88057 // MGI:1891837 // MGI:105037 // MGI:105979 // MGI:1097705 // M…
GO:0009987	Biological process	cellular process	77	117	11182	35008	6.9e-14	1.6e-11	// MGI:107804 // MGI:99262 // MGI:1890773 // MGI:1921395 // MGI:88269 // MGI:88380 // MGI:108030 // MGI:95851 // MGI:104808 // MGI:87998 // MGI:106211 // MGI:96778 // MGI:97464 // MGI:104820 // MGI:96247 // MGI:88108 // MGI:97608 // MGI:95834 // MGI:97255 // MGI:97591 // MGI:1098259 // MGI:1860456 // MGI:88423 // MGI:96163 // MGI:1924058 // MGI:97749 // MGI:88283 // MGI:98158 // MGI:97620 // MGI:…
GO:0048583	Biological process	regulation of response to stimulus	17	117	415	35008	9.6e-14	1.9e-11	// MGI:2668347 // MGI:1891837 // MGI:97365 // MGI:88228 // MGI:96163 // MGI:105112 // MGI:96448 // MGI:88246 // MGI:96819 // MGI:88095 // MGI:97620 // MGI:1915835 // MGI:106211 // MGI:88385 // MGI:88127 // MGI:96924 // MGI:88227
GO:0019538	Biological process	protein metabolic process	34	117	2443	35008	5.8e-13	9e-11	// MGI:99262 // MGI:1921395 // MGI:1914275 // MGI:97464 // MGI:1891190 // MGI:96924 // MGI:96247 // MGI:88002 // MGI:1924058 // MGI:97749 // MGI:88283 // MGI:98158 // MGI:97620 // MGI:95303 // MGI:3040672 // MGI:88261 // MGI:103107 // MGI:101757 // MGI:1915302 // MGI:1351329 // MGI:1891837 // MGI:2668347 // MGI:96211 // MGI:88227 // MGI:1202063 // MGI:88228 // MGI:105112 // MGI:96448 // MGI:10977…
GO:0008152	Biological process	metabolic process	59	117	7126	35008	5.4e-13	9e-11	// MGI:99262 // MGI:105992 // MGI:1921395 // MGI:108030 // MGI:1914275 // MGI:87998 // MGI:106211 // MGI:97464 // MGI:1891190 // MGI:104820 // MGI:96247 // MGI:88261 // MGI:88108 // MGI:97365 // MGI:97255 // MGI:97591 // MGI:88002 // MGI:1860456 // MGI:96163 // MGI:1924058 // MGI:97749 // MGI:88283 // MGI:98158 // MGI:97620 // MGI:95303 // MGI:3040672 // MGI:101787 // MGI:2668347 // MGI:96924 // …
GO:0050817	Biological process	coagulation	10	117	91	35008	1.7e-12	2.4e-10	// MGI:97608 // MGI:1891837 // MGI:1921395 // MGI:103107 // MGI:88246 // MGI:1097705 // MGI:88095 // MGI:97620 // MGI:88380 // MGI:88227
GO:0042060	Biological process	wound healing	11	117	137	35008	3e-12	3.8e-10	// MGI:97608 // MGI:1891837 // MGI:1921395 // MGI:103107 // MGI:97591 // MGI:88246 // MGI:1097705 // MGI:88095 // MGI:97620 // MGI:88380 // MGI:88227
GO:0050878	Biological process	regulation of body fluid levels	10	117	127	35008	3.7e-11	4.3e-09	// MGI:1891837 // MGI:1921395 // MGI:103107 // MGI:88246 // MGI:1097705 // MGI:88095 // MGI:97620 // MGI:88380 // MGI:1915615 // MGI:88227
GO:0007596	Biological process	blood coagulation	9	117	88	35008	4.1e-11	4.4e-09	// MGI:1891837 // MGI:1921395 // MGI:103107 // MGI:88246 // MGI:1097705 // MGI:88095 // MGI:97620 // MGI:88380 // MGI:88227
GO:0007599	Biological process	hemostasis	9	117	89	35008	4.5e-11	4.5e-09	// MGI:1891837 // MGI:1921395 // MGI:103107 // MGI:88246 // MGI:1097705 // MGI:88095 // MGI:97620 // MGI:88380 // MGI:88227
GO:0043170	Biological process	macromolecule metabolic process	46	117	5104	35008	5.9e-11	5.5e-09	// MGI:99262 // MGI:1921395 // MGI:1914275 // MGI:87998 // MGI:106211 // MGI:97464 // MGI:1891190 // MGI:104820 // MGI:96247 // MGI:96448 // MGI:88002 // MGI:96163 // MGI:1924058 // MGI:97749 // MGI:88283 // MGI:98158 // MGI:97620 // MGI:95303 // MGI:3040672 // MGI:88261 // MGI:2668347 // MGI:96924 // MGI:103107 // MGI:101757 // MGI:1915302 // MGI:105992 // MGI:1351329 // MGI:88227 // MGI:96620 /…
GO:0044238	Biological process	primary metabolic process	51	117	6169	35008	6.9e-11	6.1e-09	// MGI:99262 // MGI:105992 // MGI:1921395 // MGI:1914275 // MGI:87998 // MGI:106211 // MGI:97464 // MGI:1891190 // MGI:98221 // MGI:96247 // MGI:88108 // MGI:97255 // MGI:97591 // MGI:88002 // MGI:1860456 // MGI:96163 // MGI:1924058 // MGI:97749 // MGI:88283 // MGI:98158 // MGI:97620 // MGI:95303 // MGI:3040672 // MGI:88261 // MGI:104820 // MGI:2668347 // MGI:96924 // MGI:103107 // MGI:101757 // …
GO:0051179	Biological process	localization	34	117	2927	35008	7.9e-11	6.5e-09	// MGI:1890773 // MGI:96837 // MGI:95851 // MGI:87998 // MGI:106211 // MGI:104820 // MGI:97255 // MGI:88002 // MGI:96163 // MGI:2148924 // MGI:107717 // MGI:105068 // MGI:1914647 // MGI:101849 // MGI:96924 // MGI:101757 // MGI:88476 // MGI:88246 // MGI:96819 // MGI:88269 // MGI:102503 // MGI:88108 // MGI:88262 // MGI:1345961 // MGI:88057 // MGI:88227 // MGI:894297 // MGI:105112 // MGI:96448 // MG…
GO:0002376	Biological process	immune system process	19	117	855	35008	9.6e-11	7.5e-09	// MGI:1345961 // MGI:99262 // MGI:88227 // MGI:97365 // MGI:2668347 // MGI:88228 // MGI:96163 // MGI:105112 // MGI:96448 // MGI:1097705 // MGI:1338947 // MGI:98940 // MGI:88269 // MGI:107717 // MGI:103163 // MGI:88127 // MGI:88385 // MGI:105979 // MGI:96924
GO:0048518	Biological process	positive regulation of biological process	26	117	1726	35008	1e-10	7.7e-09	// MGI:1890773 // MGI:88423 // MGI:87998 // MGI:106211 // MGI:96924 // MGI:97608 // MGI:95834 // MGI:96163 // MGI:97620 // MGI:2668347 // MGI:101757 // MGI:96819 // MGI:88269 // MGI:88127 // MGI:1345961 // MGI:88057 // MGI:88227 // MGI:97365 // MGI:105037 // MGI:88228 // MGI:105112 // MGI:96448 // MGI:1097705 // MGI:98940 // MGI:1915835 // MGI:88385
GO:0006810	Biological process	transport	31	117	2534	35008	2e-10	1.4e-08	// MGI:1890773 // MGI:96837 // MGI:95851 // MGI:106211 // MGI:104820 // MGI:97255 // MGI:88002 // MGI:96163 // MGI:2148924 // MGI:107717 // MGI:95556 // MGI:1914647 // MGI:96924 // MGI:101757 // MGI:88476 // MGI:88246 // MGI:96819 // MGI:88269 // MGI:88108 // MGI:88262 // MGI:1345961 // MGI:88057 // MGI:88227 // MGI:105068 // MGI:894297 // MGI:105112 // MGI:96448 // MGI:102503 // MGI:1915835 // M…
GO:0051234	Biological process	establishment of localization	31	117	2550	35008	2.3e-10	1.5e-08	// MGI:1890773 // MGI:96837 // MGI:95851 // MGI:106211 // MGI:104820 // MGI:97255 // MGI:88002 // MGI:96163 // MGI:2148924 // MGI:107717 // MGI:95556 // MGI:1914647 // MGI:96924 // MGI:101757 // MGI:88476 // MGI:88246 // MGI:96819 // MGI:88269 // MGI:88108 // MGI:88262 // MGI:1345961 // MGI:88057 // MGI:88227 // MGI:105068 // MGI:894297 // MGI:105112 // MGI:96448 // MGI:102503 // MGI:1915835 // M…
GO:0002526	Biological process	acute inflammatory response	9	117	110	35008	2.6e-10	1.7e-08	// MGI:2668347 // MGI:88227 // MGI:88228 // MGI:105045 // MGI:96819 // MGI:96924 // MGI:88380 // MGI:88385 // MGI:98221
GO:0002682	Biological process	regulation of immune system process	13	117	360	35008	4.1e-10	2.5e-08	// MGI:1345961 // MGI:2668347 // MGI:88227 // MGI:97365 // MGI:88228 // MGI:96163 // MGI:105112 // MGI:96448 // MGI:1097705 // MGI:88269 // MGI:88127 // MGI:88385 // MGI:96924
GO:0080134	Biological process	regulation of response to stress	11	117	227	35008	5.1e-10	2.9e-08	// MGI:1891837 // MGI:97365 // MGI:105112 // MGI:88246 // MGI:96819 // MGI:88095 // MGI:97620 // MGI:1915835 // MGI:106211 // MGI:88385 // MGI:88227
GO:0042221	Biological process	response to chemical stimulus	20	117	1070	35008	5.7e-10	3.2e-08	// MGI:1345961 // MGI:891968 // MGI:88244 // MGI:108030 // MGI:105979 // MGI:88057 // MGI:95851 // MGI:105045 // MGI:105112 // MGI:101757 // MGI:88476 // MGI:98377 // MGI:96819 // MGI:88095 // MGI:1338947 // MGI:1922090 // MGI:87998 // MGI:88127 // MGI:88108 // MGI:96163
GO:0006952	Biological process	defense response	15	117	542	35008	6e-10	3.2e-08	// MGI:2668347 // MGI:96819 // MGI:97608 // MGI:88227 // MGI:88228 // MGI:1919292 // MGI:105045 // MGI:105112 // MGI:1097705 // MGI:88095 // MGI:96924 // MGI:88380 // MGI:88127 // MGI:88385 // MGI:98221
GO:0048856	Biological process	anatomical structure development	29	117	2466	35008	2.1e-09	1.1e-07	// MGI:99262 // MGI:88423 // MGI:1312985 // MGI:87998 // MGI:106211 // MGI:96247 // MGI:97608 // MGI:97255 // MGI:96163 // MGI:96778 // MGI:97749 // MGI:95489 // MGI:107717 // MGI:106012 // MGI:97620 // MGI:1345961 // MGI:101757 // MGI:88246 // MGI:88269 // MGI:88262 // MGI:88227 // MGI:96743 // MGI:88057 // MGI:96211 // MGI:97365 // MGI:105979 // MGI:88453 // MGI:97591 // MGI:1915835
GO:0002252	Biological process	immune effector process	10	117	208	35008	3.4e-09	1.7e-07	// MGI:2668347 // MGI:88227 // MGI:97365 // MGI:88228 // MGI:96163 // MGI:105112 // MGI:96448 // MGI:88127 // MGI:88385 // MGI:96924
GO:0016043	Biological process	cellular component organization	27	117	2212	35008	4e-09	1.9e-07	// MGI:1890773 // MGI:107804 // MGI:95851 // MGI:104808 // MGI:106211 // MGI:96924 // MGI:97255 // MGI:1098259 // MGI:88423 // MGI:96778 // MGI:107717 // MGI:106012 // MGI:1345961 // MGI:101757 // MGI:88246 // MGI:88262 // MGI:96743 // MGI:88057 // MGI:88227 // MGI:1922867 // MGI:88453 // MGI:96448 // MGI:88283 // MGI:1338947 // MGI:98940 // MGI:1915835 // MGI:1915831
GO:0050778	Biological process	positive regulation of immune response	9	117	157	35008	5e-09	2.4e-07	// MGI:2668347 // MGI:88227 // MGI:97365 // MGI:88228 // MGI:105112 // MGI:96448 // MGI:88127 // MGI:88385 // MGI:96924
GO:0006954	Biological process	inflammatory response	11	117	289	35008	5.7e-09	2.4e-07	// MGI:2668347 // MGI:96819 // MGI:88227 // MGI:88228 // MGI:105045 // MGI:1097705 // MGI:88095 // MGI:96924 // MGI:88380 // MGI:88385 // MGI:98221
GO:0050776	Biological process	regulation of immune response	10	117	219	35008	5.5e-09	2.4e-07	// MGI:2668347 // MGI:88227 // MGI:97365 // MGI:88228 // MGI:96163 // MGI:105112 // MGI:96448 // MGI:88127 // MGI:88385 // MGI:96924
GO:0006959	Biological process	humoral immune response	7	117	67	35008	5.7e-09	2.4e-07	// MGI:2668347 // MGI:88227 // MGI:88228 // MGI:105112 // MGI:96448 // MGI:88385 // MGI:96924
GO:0002443	Biological process	leukocyte mediated immunity	9	117	161	35008	6.2e-09	2.6e-07	// MGI:2668347 // MGI:88227 // MGI:97365 // MGI:88228 // MGI:96163 // MGI:105112 // MGI:96448 // MGI:88127 // MGI:96924
GO:0048584	Biological process	positive regulation of response to stimulus	10	117	224	35008	6.8e-09	2.6e-07	// MGI:2668347 // MGI:88227 // MGI:97365 // MGI:88228 // MGI:105112 // MGI:96448 // MGI:106211 // MGI:88385 // MGI:88127 // MGI:96924
GO:0030029	Biological process	actin filament-based process	10	117	224	35008	6.8e-09	2.6e-07	// MGI:1345961 // MGI:97255 // MGI:1890773 // MGI:1098259 // MGI:101757 // MGI:95851 // MGI:1338947 // MGI:107717 // MGI:104808 // MGI:88262
GO:0048522	Biological process	positive regulation of cellular process	22	117	1537	35008	8.9e-09	3.4e-07	// MGI:1890773 // MGI:88423 // MGI:87998 // MGI:106211 // MGI:96924 // MGI:95834 // MGI:96163 // MGI:97620 // MGI:101757 // MGI:96819 // MGI:88269 // MGI:88127 // MGI:1345961 // MGI:88057 // MGI:88227 // MGI:97365 // MGI:105037 // MGI:105112 // MGI:96448 // MGI:1097705 // MGI:98940 // MGI:1915835
GO:0002684	Biological process	positive regulation of immune system process	10	117	240	35008	1.3e-08	4.7e-07	// MGI:1345961 // MGI:2668347 // MGI:88227 // MGI:97365 // MGI:88228 // MGI:105112 // MGI:96448 // MGI:88127 // MGI:88385 // MGI:96924
GO:0032502	Biological process	developmental process	31	117	3035	35008	1.4e-08	5.1e-07	// MGI:99262 // MGI:88423 // MGI:1312985 // MGI:87998 // MGI:106211 // MGI:96247 // MGI:97608 // MGI:97255 // MGI:96163 // MGI:96778 // MGI:97749 // MGI:95489 // MGI:107717 // MGI:106012 // MGI:1924155 // MGI:97620 // MGI:1345961 // MGI:101757 // MGI:88246 // MGI:88269 // MGI:88262 // MGI:88227 // MGI:96743 // MGI:88057 // MGI:96211 // MGI:97365 // MGI:1202063 // MGI:105979 // MGI:88453 // MGI:97…
GO:0051128	Biological process	regulation of cellular component organization	12	117	405	35008	1.7e-08	5.8e-07	// MGI:1345961 // MGI:88227 // MGI:1890773 // MGI:1098259 // MGI:101757 // MGI:96448 // MGI:95851 // MGI:1338947 // MGI:107717 // MGI:1915835 // MGI:106211 // MGI:96924
GO:0002460	Biological process	adaptive immune response based on somatic recombination of immune receptors built from immunoglobulin superfamily domains	8	117	133	35008	2.6e-08	8.7e-07	// MGI:2668347 // MGI:88227 // MGI:97365 // MGI:88228 // MGI:105112 // MGI:96448 // MGI:88127 // MGI:96924
GO:0002250	Biological process	adaptive immune response	8	117	133	35008	2.6e-08	8.7e-07	// MGI:2668347 // MGI:88227 // MGI:97365 // MGI:88228 // MGI:105112 // MGI:96448 // MGI:88127 // MGI:96924
GO:0002449	Biological process	lymphocyte mediated immunity	8	117	136	35008	3.1e-08	1e-06	// MGI:2668347 // MGI:88227 // MGI:97365 // MGI:88228 // MGI:105112 // MGI:96448 // MGI:88127 // MGI:96924
GO:0048731	Biological process	system development	26	117	2296	35008	3.7e-08	1.2e-06	// MGI:99262 // MGI:88423 // MGI:1312985 // MGI:87998 // MGI:106211 // MGI:96247 // MGI:97608 // MGI:97255 // MGI:96163 // MGI:96778 // MGI:97749 // MGI:95489 // MGI:97620 // MGI:106012 // MGI:101757 // MGI:88246 // MGI:88269 // MGI:96211 // MGI:96743 // MGI:88057 // MGI:88227 // MGI:97365 // MGI:105979 // MGI:88453 // MGI:97591 // MGI:1915835
GO:0007010	Biological process	cytoskeleton organization	11	117	358	35008	4.8e-08	1.5e-06	// MGI:1345961 // MGI:97255 // MGI:1890773 // MGI:1098259 // MGI:101757 // MGI:95851 // MGI:1338947 // MGI:107717 // MGI:106012 // MGI:104808 // MGI:88262
GO:0030036	Biological process	actin cytoskeleton organization	9	117	212	35008	6e-08	1.8e-06	// MGI:1345961 // MGI:97255 // MGI:1890773 // MGI:1098259 // MGI:101757 // MGI:95851 // MGI:1338947 // MGI:104808 // MGI:88262
GO:0032501	Biological process	multicellular organismal process	39	117	4828	35008	6.9e-08	2.1e-06	// MGI:99262 // MGI:88423 // MGI:1309469 // MGI:1921395 // MGI:1312985 // MGI:87998 // MGI:106211 // MGI:96247 // MGI:97608 // MGI:97255 // MGI:96163 // MGI:96778 // MGI:97749 // MGI:88283 // MGI:95489 // MGI:97620 // MGI:106012 // MGI:105068 // MGI:107717 // MGI:1345961 // MGI:103107 // MGI:101757 // MGI:88246 // MGI:88095 // MGI:88269 // MGI:103163 // MGI:88227 // MGI:96743 // MGI:88057 // MGI:…
GO:0051604	Biological process	protein maturation	7	117	102	35008	8.5e-08	2.5e-06	// MGI:2668347 // MGI:88227 // MGI:88002 // MGI:88228 // MGI:88283 // MGI:88385 // MGI:96924
GO:0032101	Biological process	regulation of response to external stimulus	8	117	158	35008	9.3e-08	2.6e-06	// MGI:1891837 // MGI:88246 // MGI:96819 // MGI:88095 // MGI:97620 // MGI:1915835 // MGI:88385 // MGI:88227
GO:0006955	Biological process	immune response	12	117	475	35008	9.1e-08	2.6e-06	// MGI:2668347 // MGI:88227 // MGI:97365 // MGI:88228 // MGI:96163 // MGI:105112 // MGI:96448 // MGI:98940 // MGI:103163 // MGI:88127 // MGI:88385 // MGI:96924
GO:0044267	Biological process	cellular protein metabolic process	23	117	1962	35008	1.4e-07	3.9e-06	// MGI:99262 // MGI:1921395 // MGI:1914275 // MGI:97464 // MGI:96247 // MGI:88002 // MGI:1924058 // MGI:97749 // MGI:98158 // MGI:97620 // MGI:95303 // MGI:3040672 // MGI:101757 // MGI:1915302 // MGI:1351329 // MGI:88261 // MGI:88227 // MGI:1202063 // MGI:105112 // MGI:96448 // MGI:1097705 // MGI:97750 // MGI:97751
GO:0065007	Biological process	biological regulation	48	117	6975	35008	1.6e-07	4.2e-06	// MGI:1890773 // MGI:88423 // MGI:1309469 // MGI:1921395 // MGI:88269 // MGI:108030 // MGI:95851 // MGI:87998 // MGI:106211 // MGI:97464 // MGI:96924 // MGI:103147 // MGI:97608 // MGI:95834 // MGI:97255 // MGI:1098259 // MGI:96163 // MGI:97620 // MGI:95303 // MGI:105068 // MGI:107717 // MGI:2668347 // MGI:103107 // MGI:101757 // MGI:88246 // MGI:96819 // MGI:88095 // MGI:96837 // MGI:103163 // M…
GO:0048513	Biological process	organ development	22	117	1830	35008	1.8e-07	4.9e-06	// MGI:99262 // MGI:88423 // MGI:1312985 // MGI:87998 // MGI:97608 // MGI:97255 // MGI:96163 // MGI:96247 // MGI:95489 // MGI:97620 // MGI:106012 // MGI:101757 // MGI:88453 // MGI:88269 // MGI:96211 // MGI:88057 // MGI:88227 // MGI:97365 // MGI:105979 // MGI:88246 // MGI:97591 // MGI:1915835
GO:0006508	Biological process	proteolysis	13	117	614	35008	1.9e-07	4.9e-06	// MGI:2668347 // MGI:96211 // MGI:1891837 // MGI:88228 // MGI:103107 // MGI:1097705 // MGI:97620 // MGI:88380 // MGI:107341 // MGI:88385 // MGI:1891190 // MGI:96924 // MGI:88227
GO:0006956	Biological process	complement activation	5	117	40	35008	4.1e-07	1e-05	// MGI:2668347 // MGI:88228 // MGI:88385 // MGI:88227 // MGI:96924
GO:0002541	Biological process	activation of plasma proteins involved in acute inflammatory response	5	117	40	35008	4.1e-07	1e-05	// MGI:2668347 // MGI:88228 // MGI:88385 // MGI:88227 // MGI:96924
GO:0007275	Biological process	multicellular organismal development	27	117	2789	35008	4.4e-07	1.1e-05	// MGI:99262 // MGI:88423 // MGI:1312985 // MGI:87998 // MGI:106211 // MGI:96247 // MGI:97608 // MGI:97255 // MGI:96163 // MGI:96778 // MGI:97749 // MGI:95489 // MGI:107717 // MGI:106012 // MGI:97620 // MGI:101757 // MGI:88246 // MGI:88269 // MGI:96211 // MGI:96743 // MGI:88057 // MGI:88227 // MGI:97365 // MGI:105979 // MGI:88453 // MGI:97591 // MGI:1915835
GO:0044237	Biological process	cellular metabolic process	43	117	6073	35008	4.7e-07	1.1e-05	// MGI:99262 // MGI:1921395 // MGI:108030 // MGI:1914275 // MGI:87998 // MGI:106211 // MGI:97464 // MGI:104820 // MGI:96247 // MGI:88108 // MGI:97255 // MGI:96448 // MGI:88002 // MGI:1860456 // MGI:96163 // MGI:1924058 // MGI:97749 // MGI:98158 // MGI:97620 // MGI:95303 // MGI:3040672 // MGI:105992 // MGI:101757 // MGI:96819 // MGI:88268 // MGI:88269 // MGI:1915302 // MGI:88070 // MGI:1351329 // …
GO:0016064	Biological process	immunoglobulin mediated immune response	6	117	85	35008	6.4e-07	1.5e-05	// MGI:2668347 // MGI:88227 // MGI:88228 // MGI:105112 // MGI:96448 // MGI:96924
GO:0019724	Biological process	B cell mediated immunity	6	117	87	35008	7.2e-07	1.7e-05	// MGI:2668347 // MGI:88227 // MGI:88228 // MGI:105112 // MGI:96448 // MGI:96924
GO:0002455	Biological process	humoral immune response mediated by circulating immunoglobulin	5	117	46	35008	7.8e-07	1.8e-05	// MGI:96448 // MGI:2668347 // MGI:88227 // MGI:96924 // MGI:105112
GO:0051641	Biological process	cellular localization	14	117	826	35008	8.5e-07	1.9e-05	// MGI:88057 // MGI:97255 // MGI:894297 // MGI:96163 // MGI:101757 // MGI:96448 // MGI:96819 // MGI:95556 // MGI:107717 // MGI:1915835 // MGI:105068 // MGI:106211 // MGI:1915831 // MGI:1914647
GO:0090066	Biological process	regulation of anatomical structure size	9	117	299	35008	9.8e-07	2.2e-05	// MGI:1345961 // MGI:88057 // MGI:1098259 // MGI:105979 // MGI:101757 // MGI:95851 // MGI:1097705 // MGI:1915835 // MGI:87998
GO:0034097	Biological process	response to cytokine stimulus	5	117	50	35008	1.1e-06	2.5e-05	// MGI:1345961 // MGI:98377 // MGI:891968 // MGI:105045 // MGI:105112
GO:0002697	Biological process	regulation of immune effector process	6	117	99	35008	1.5e-06	3.2e-05	// MGI:88227 // MGI:97365 // MGI:96163 // MGI:105112 // MGI:88127 // MGI:88385
GO:0051239	Biological process	regulation of multicellular organismal process	15	117	1013	35008	1.7e-06	3.7e-05	// MGI:88057 // MGI:97608 // MGI:1891837 // MGI:97255 // MGI:1309469 // MGI:105979 // MGI:96163 // MGI:88246 // MGI:97620 // MGI:88269 // MGI:1915835 // MGI:87998 // MGI:97365 // MGI:103163 // MGI:88227
GO:0010033	Biological process	response to organic substance	12	117	636	35008	1.8e-06	3.9e-05	// MGI:1345961 // MGI:891968 // MGI:105979 // MGI:88057 // MGI:96163 // MGI:105045 // MGI:105112 // MGI:101757 // MGI:1922090 // MGI:98377 // MGI:87998 // MGI:88127
GO:0016192	Biological process	vesicle-mediated transport	11	117	526	35008	1.9e-06	4e-05	// MGI:1890773 // MGI:88227 // MGI:1915831 // MGI:894297 // MGI:96163 // MGI:96448 // MGI:95851 // MGI:95556 // MGI:106211 // MGI:88262 // MGI:96924
GO:0002253	Biological process	activation of immune response	6	117	106	35008	2.2e-06	4.4e-05	// MGI:2668347 // MGI:88227 // MGI:88228 // MGI:96448 // MGI:88385 // MGI:96924
GO:0051649	Biological process	establishment of localization in cell	13	117	775	35008	2.4e-06	4.8e-05	// MGI:97255 // MGI:894297 // MGI:96163 // MGI:101757 // MGI:96448 // MGI:96819 // MGI:95556 // MGI:107717 // MGI:1915835 // MGI:105068 // MGI:106211 // MGI:1915831 // MGI:1914647
GO:0007015	Biological process	actin filament organization	6	117	110	35008	2.6e-06	5.2e-05	// MGI:1890773 // MGI:1345961 // MGI:1098259 // MGI:101757 // MGI:95851 // MGI:104808
GO:0046907	Biological process	intracellular transport	10	117	445	35008	3.1e-06	6.1e-05	// MGI:97255 // MGI:894297 // MGI:101757 // MGI:96448 // MGI:95556 // MGI:107717 // MGI:105068 // MGI:106211 // MGI:1915831 // MGI:1914647
GO:0048869	Biological process	cellular developmental process	20	117	1885	35008	4.7e-06	8.9e-05	// MGI:97749 // MGI:99262 // MGI:107717 // MGI:97255 // MGI:96743 // MGI:1202063 // MGI:105979 // MGI:88423 // MGI:88057 // MGI:96778 // MGI:101757 // MGI:97620 // MGI:88269 // MGI:1915835 // MGI:87998 // MGI:97365 // MGI:1924155 // MGI:88262 // MGI:106211 // MGI:1345961
GO:0051605	Biological process	protein maturation by peptide bond cleavage	5	117	68	35008	4.7e-06	8.9e-05	// MGI:2668347 // MGI:88228 // MGI:88385 // MGI:88227 // MGI:96924
GO:0050789	Biological process	regulation of biological process	41	117	6269	35008	7.8e-06	0.00014	// MGI:1890773 // MGI:88423 // MGI:1309469 // MGI:95851 // MGI:87998 // MGI:106211 // MGI:97464 // MGI:96924 // MGI:97608 // MGI:95834 // MGI:97255 // MGI:1098259 // MGI:96163 // MGI:107717 // MGI:105068 // MGI:97620 // MGI:2668347 // MGI:105992 // MGI:101757 // MGI:88246 // MGI:96819 // MGI:88095 // MGI:88269 // MGI:103163 // MGI:88127 // MGI:88227 // MGI:1345961 // MGI:88057 // MGI:1891837 // M…
GO:0009653	Biological process	anatomical structure morphogenesis	16	117	1319	35008	9.4e-06	0.00017	// MGI:1345961 // MGI:88057 // MGI:97608 // MGI:88227 // MGI:97255 // MGI:88423 // MGI:96163 // MGI:101757 // MGI:97591 // MGI:88246 // MGI:107717 // MGI:97620 // MGI:88269 // MGI:1915835 // MGI:106211 // MGI:88262
GO:0002703	Biological process	regulation of leukocyte mediated immunity	5	117	80	35008	1e-05	0.00018	// MGI:96163 // MGI:88127 // MGI:88227 // MGI:97365 // MGI:105112
GO:0001568	Biological process	blood vessel development	8	117	303	35008	1e-05	0.00018	// MGI:88057 // MGI:97608 // MGI:88227 // MGI:96163 // MGI:88453 // MGI:88246 // MGI:97620 // MGI:1915835
GO:0001944	Biological process	vasculature development	8	117	310	35008	1.2e-05	0.00021	// MGI:88057 // MGI:97608 // MGI:88227 // MGI:96163 // MGI:88453 // MGI:88246 // MGI:97620 // MGI:1915835
GO:0042981	Biological process	regulation of apoptosis	11	117	669	35008	1.8e-05	0.00031	// MGI:1890773 // MGI:95834 // MGI:97365 // MGI:88423 // MGI:105979 // MGI:96163 // MGI:96819 // MGI:97620 // MGI:1915835 // MGI:87998 // MGI:88127
GO:0043067	Biological process	regulation of programmed cell death	11	117	677	35008	2e-05	0.00034	// MGI:1890773 // MGI:95834 // MGI:97365 // MGI:88423 // MGI:105979 // MGI:96163 // MGI:96819 // MGI:97620 // MGI:1915835 // MGI:87998 // MGI:88127
GO:0010941	Biological process	regulation of cell death	11	117	686	35008	2.2e-05	0.00038	// MGI:1890773 // MGI:95834 // MGI:97365 // MGI:88423 // MGI:105979 // MGI:96163 // MGI:96819 // MGI:97620 // MGI:1915835 // MGI:87998 // MGI:88127
GO:0016485	Biological process	protein processing	5	117	97	35008	2.4e-05	0.00041	// MGI:2668347 // MGI:88228 // MGI:88385 // MGI:88227 // MGI:96924
GO:0044260	Biological process	cellular macromolecule metabolic process	32	117	4545	35008	2.8e-05	0.00046	// MGI:99262 // MGI:1921395 // MGI:1914275 // MGI:106211 // MGI:97464 // MGI:104820 // MGI:96247 // MGI:96448 // MGI:88002 // MGI:96163 // MGI:1924058 // MGI:97749 // MGI:98158 // MGI:97620 // MGI:95303 // MGI:3040672 // MGI:105992 // MGI:101757 // MGI:1915302 // MGI:1351329 // MGI:88261 // MGI:88057 // MGI:88227 // MGI:97365 // MGI:1202063 // MGI:105037 // MGI:105979 // MGI:105112 // MGI:97591 /…
GO:0048646	Biological process	anatomical structure formation involved in morphogenesis	9	117	458	35008	2.8e-05	0.00046	// MGI:97608 // MGI:88227 // MGI:97255 // MGI:96163 // MGI:101757 // MGI:88246 // MGI:107717 // MGI:97620 // MGI:1915835
GO:0032879	Biological process	regulation of localization	10	117	577	35008	2.8e-05	0.00046	// MGI:1890773 // MGI:88227 // MGI:1345961 // MGI:96163 // MGI:96448 // MGI:96819 // MGI:1915615 // MGI:1915835 // MGI:87998 // MGI:96924
GO:0006412	Biological process	translation	9	117	459	35008	2.8e-05	0.00046	// MGI:1914275 // MGI:99262 // MGI:1202063 // MGI:1924058 // MGI:98158 // MGI:95303 // MGI:1915302 // MGI:3040672 // MGI:1351329
GO:0008219	Biological process	cell death	13	117	988	35008	3e-05	0.00048	// MGI:1890773 // MGI:2668347 // MGI:95834 // MGI:97365 // MGI:88423 // MGI:105979 // MGI:96163 // MGI:95851 // MGI:96819 // MGI:97620 // MGI:1915835 // MGI:87998 // MGI:88127
GO:0030154	Biological process	cell differentiation	18	117	1793	35008	3.1e-05	0.00049	// MGI:97749 // MGI:99262 // MGI:107717 // MGI:97255 // MGI:96743 // MGI:1202063 // MGI:105979 // MGI:88423 // MGI:88057 // MGI:96778 // MGI:101757 // MGI:97620 // MGI:88269 // MGI:1915835 // MGI:87998 // MGI:106211 // MGI:1924155 // MGI:97365
GO:0048514	Biological process	blood vessel morphogenesis	7	117	258	35008	3.1e-05	0.00049	// MGI:88057 // MGI:97608 // MGI:88227 // MGI:96163 // MGI:88246 // MGI:97620 // MGI:1915835
GO:0016265	Biological process	death	13	117	996	35008	3.3e-05	0.0005	// MGI:1890773 // MGI:2668347 // MGI:95834 // MGI:97365 // MGI:88423 // MGI:105979 // MGI:96163 // MGI:95851 // MGI:96819 // MGI:97620 // MGI:1915835 // MGI:87998 // MGI:88127
GO:0030030	Biological process	cell projection organization	9	117	468	35008	3.3e-05	0.0005	// MGI:1345961 // MGI:88057 // MGI:96743 // MGI:1098259 // MGI:88423 // MGI:101757 // MGI:107717 // MGI:1915835 // MGI:106211
GO:0060627	Biological process	regulation of vesicle-mediated transport	5	117	107	35008	3.8e-05	0.00057	// MGI:96448 // MGI:96163 // MGI:88227 // MGI:96924 // MGI:1890773
GO:0030198	Biological process	extracellular matrix organization	5	117	109	35008	4.1e-05	0.00062	// MGI:88246 // MGI:88283 // MGI:88453 // MGI:98940 // MGI:96778
GO:0001775	Biological process	cell activation	8	117	371	35008	4.2e-05	0.00062	// MGI:1345961 // MGI:99262 // MGI:97365 // MGI:96163 // MGI:96448 // MGI:1097705 // MGI:107717 // MGI:88380
GO:0006996	Biological process	organelle organization	14	117	1175	35008	4.3e-05	0.00063	// MGI:1890773 // MGI:1345961 // MGI:97255 // MGI:1922867 // MGI:1098259 // MGI:88262 // MGI:101757 // MGI:95851 // MGI:1338947 // MGI:107717 // MGI:106012 // MGI:104808 // MGI:106211 // MGI:1915831
GO:0040007	Biological process	growth	9	117	486	35008	4.4e-05	0.00063	// MGI:88057 // MGI:105979 // MGI:105992 // MGI:97591 // MGI:97620 // MGI:103163 // MGI:1915835 // MGI:87998 // MGI:96924
GO:0046483	Biological process	heterocycle metabolic process	8	117	378	35008	4.8e-05	0.00068	// MGI:97255 // MGI:97365 // MGI:96163 // MGI:105112 // MGI:97591 // MGI:105992 // MGI:88108 // MGI:97464
GO:0032989	Biological process	cellular component morphogenesis	9	117	496	35008	5.1e-05	0.00072	// MGI:1345961 // MGI:88057 // MGI:97255 // MGI:88423 // MGI:101757 // MGI:107717 // MGI:1915835 // MGI:106211 // MGI:88262
GO:0048519	Biological process	negative regulation of biological process	16	117	1524	35008	5.3e-05	0.00074	// MGI:1890773 // MGI:1891837 // MGI:97365 // MGI:88423 // MGI:1098259 // MGI:105979 // MGI:95851 // MGI:96819 // MGI:96163 // MGI:88246 // MGI:1097705 // MGI:88095 // MGI:97620 // MGI:1915835 // MGI:87998 // MGI:96924
GO:0044281	Biological process	small molecule metabolic process	15	117	1363	35008	5.5e-05	0.00076	// MGI:88057 // MGI:88070 // MGI:97365 // MGI:97255 // MGI:1860456 // MGI:105992 // MGI:97591 // MGI:96819 // MGI:88268 // MGI:88269 // MGI:87998 // MGI:88108 // MGI:97464 // MGI:105979 // MGI:98221
GO:0001525	Biological process	angiogenesis	6	117	193	35008	5.7e-05	0.00078	// MGI:97608 // MGI:88227 // MGI:96163 // MGI:88246 // MGI:97620 // MGI:1915835
GO:0006457	Biological process	protein folding	5	117	122	35008	6.9e-05	0.00093	// MGI:97749 // MGI:96247 // MGI:97750 // MGI:97751 // MGI:88261
GO:0006916	Biological process	anti-apoptosis	5	117	122	35008	6.9e-05	0.00093	// MGI:1915835 // MGI:87998 // MGI:105979 // MGI:96163 // MGI:88423
GO:0006915	Biological process	apoptosis	12	117	935	35008	7.9e-05	0.0011	// MGI:1890773 // MGI:95834 // MGI:97365 // MGI:88423 // MGI:105979 // MGI:96163 // MGI:95851 // MGI:96819 // MGI:97620 // MGI:1915835 // MGI:87998 // MGI:88127
GO:0046903	Biological process	secretion	8	117	408	35008	8e-05	0.0011	// MGI:96163 // MGI:88246 // MGI:96819 // MGI:1915615 // MGI:88269 // MGI:1915835 // MGI:1915831 // MGI:1914647
GO:0012501	Biological process	programmed cell death	12	117	947	35008	8.9e-05	0.0012	// MGI:1890773 // MGI:95834 // MGI:97365 // MGI:88423 // MGI:105979 // MGI:96163 // MGI:95851 // MGI:96819 // MGI:97620 // MGI:1915835 // MGI:87998 // MGI:88127
GO:0044283	Biological process	small molecule biosynthetic process	7	117	307	35008	9.1e-05	0.0012	// MGI:97365 // MGI:1860456 // MGI:105992 // MGI:97591 // MGI:96819 // MGI:87998 // MGI:105979
GO:0043065	Biological process	positive regulation of apoptosis	7	117	309	35008	9.5e-05	0.0012	// MGI:95834 // MGI:97365 // MGI:96163 // MGI:96819 // MGI:97620 // MGI:87998 // MGI:88127
GO:0031347	Biological process	regulation of defense response	5	117	132	35008	9.9e-05	0.0012	// MGI:88385 // MGI:96819 // MGI:88095 // MGI:88227 // MGI:105112
GO:0043068	Biological process	positive regulation of programmed cell death	7	117	311	35008	9.9e-05	0.0012	// MGI:95834 // MGI:97365 // MGI:96163 // MGI:96819 // MGI:97620 // MGI:87998 // MGI:88127
GO:0040008	Biological process	regulation of growth	7	117	312	35008	0.0001	0.0013	// MGI:88057 // MGI:105979 // MGI:105992 // MGI:103163 // MGI:1915835 // MGI:87998 // MGI:96924
GO:0043066	Biological process	negative regulation of apoptosis	7	117	313	35008	0.0001	0.0013	// MGI:97365 // MGI:88423 // MGI:105979 // MGI:96163 // MGI:96819 // MGI:1915835 // MGI:87998
GO:0010942	Biological process	positive regulation of cell death	7	117	316	35008	0.00011	0.0013	// MGI:95834 // MGI:97365 // MGI:96163 // MGI:96819 // MGI:97620 // MGI:87998 // MGI:88127
GO:0043069	Biological process	negative regulation of programmed cell death	7	117	318	35008	0.00011	0.0014	// MGI:97365 // MGI:88423 // MGI:105979 // MGI:96163 // MGI:96819 // MGI:1915835 // MGI:87998
GO:0008104	Biological process	protein localization	11	117	832	35008	0.00012	0.0015	// MGI:1890773 // MGI:88057 // MGI:101849 // MGI:894297 // MGI:101757 // MGI:96819 // MGI:1915615 // MGI:105068 // MGI:106211 // MGI:1915831 // MGI:1914647
GO:0033036	Biological process	macromolecule localization	12	117	984	35008	0.00013	0.0015	// MGI:1890773 // MGI:88057 // MGI:101849 // MGI:894297 // MGI:101757 // MGI:96819 // MGI:1915615 // MGI:1914647 // MGI:105068 // MGI:106211 // MGI:1915831 // MGI:104820
GO:0060548	Biological process	negative regulation of cell death	7	117	324	35008	0.00013	0.0015	// MGI:97365 // MGI:88423 // MGI:105979 // MGI:96163 // MGI:96819 // MGI:1915835 // MGI:87998
GO:0051094	Biological process	positive regulation of developmental process	7	117	326	35008	0.00013	0.0015	// MGI:97608 // MGI:88227 // MGI:97365 // MGI:88423 // MGI:88269 // MGI:1915835 // MGI:87998
GO:0032535	Biological process	regulation of cellular component size	6	117	226	35008	0.00013	0.0015	// MGI:1345961 // MGI:1098259 // MGI:101757 // MGI:95851 // MGI:1915835 // MGI:87998
GO:0000902	Biological process	cell morphogenesis	8	117	458	35008	0.00017	0.002	// MGI:1345961 // MGI:88057 // MGI:88423 // MGI:101757 // MGI:107717 // MGI:1915835 // MGI:106211 // MGI:88262
GO:0045321	Biological process	leukocyte activation	7	117	344	35008	0.00018	0.0021	// MGI:1345961 // MGI:99262 // MGI:97365 // MGI:96163 // MGI:96448 // MGI:1097705 // MGI:107717
GO:0042592	Biological process	homeostatic process	10	117	735	35008	0.0002	0.0023	// MGI:1345961 // MGI:88057 // MGI:95834 // MGI:105068 // MGI:105979 // MGI:96837 // MGI:97620 // MGI:88269 // MGI:87998 // MGI:97464
GO:0050793	Biological process	regulation of developmental process	10	117	736	35008	0.0002	0.0023	// MGI:1345961 // MGI:97608 // MGI:88227 // MGI:97365 // MGI:88423 // MGI:97620 // MGI:107717 // MGI:88269 // MGI:1915835 // MGI:87998
GO:0033043	Biological process	regulation of organelle organization	5	117	157	35008	0.00022	0.0024	// MGI:1098259 // MGI:101757 // MGI:95851 // MGI:106211 // MGI:1345961
GO:0045087	Biological process	innate immune response	5	117	160	35008	0.00024	0.0026	// MGI:2668347 // MGI:88385 // MGI:88227 // MGI:96924 // MGI:105112
GO:0022603	Biological process	regulation of anatomical structure morphogenesis	6	117	256	35008	0.00025	0.0028	// MGI:1345961 // MGI:97608 // MGI:88227 // MGI:97620 // MGI:107717 // MGI:1915835
GO:0002694	Biological process	regulation of leukocyte activation	5	117	169	35008	0.0003	0.0033	// MGI:96448 // MGI:1097705 // MGI:96163 // MGI:97365 // MGI:1345961
GO:0051130	Biological process	positive regulation of cellular component organization	5	117	170	35008	0.00031	0.0034	// MGI:101757 // MGI:96448 // MGI:88227 // MGI:96924 // MGI:1890773
GO:0050865	Biological process	regulation of cell activation	5	117	174	35008	0.00034	0.0037	// MGI:96448 // MGI:1097705 // MGI:96163 // MGI:97365 // MGI:1345961
GO:0042127	Biological process	regulation of cell proliferation	9	117	645	35008	0.00035	0.0038	// MGI:1345961 // MGI:97608 // MGI:97365 // MGI:88423 // MGI:96163 // MGI:96819 // MGI:96448 // MGI:1097705 // MGI:87998
GO:0043062	Biological process	extracellular structure organization	5	117	176	35008	0.00036	0.0038	// MGI:88246 // MGI:88283 // MGI:88453 // MGI:98940 // MGI:96778
GO:0006928	Biological process	cellular component movement	8	117	513	35008	0.00037	0.0039	// MGI:1345961 // MGI:1890773 // MGI:101757 // MGI:1338947 // MGI:107717 // MGI:1915835 // MGI:87998 // MGI:88262
GO:0009058	Biological process	biosynthetic process	26	117	3912	35008	0.00047	0.0049	// MGI:99262 // MGI:108030 // MGI:87998 // MGI:106211 // MGI:88108 // MGI:1860456 // MGI:96163 // MGI:1924058 // MGI:98158 // MGI:95303 // MGI:3040672 // MGI:105992 // MGI:96819 // MGI:1915302 // MGI:88070 // MGI:1914275 // MGI:88057 // MGI:97365 // MGI:1202063 // MGI:105037 // MGI:105979 // MGI:97591 // MGI:88283 // MGI:1338947 // MGI:1351329 // MGI:103147
GO:0022607	Biological process	cellular component assembly	9	117	681	35008	0.00052	0.0054	// MGI:1890773 // MGI:107804 // MGI:97255 // MGI:1345961 // MGI:1098259 // MGI:1922867 // MGI:95851 // MGI:104808 // MGI:106211
GO:0046649	Biological process	lymphocyte activation	6	117	298	35008	0.00056	0.0058	// MGI:1345961 // MGI:99262 // MGI:97365 // MGI:96448 // MGI:1097705 // MGI:107717
GO:0042110	Biological process	T cell activation	5	117	197	35008	0.0006	0.0061	// MGI:1345961 // MGI:99262 // MGI:1097705 // MGI:97365 // MGI:107717
GO:0051049	Biological process	regulation of transport	7	117	422	35008	0.0006	0.0061	// MGI:1890773 // MGI:88227 // MGI:96163 // MGI:96448 // MGI:96819 // MGI:1915835 // MGI:96924
GO:0034621	Biological process	cellular macromolecular complex subunit organization	6	117	308	35008	0.00066	0.0067	// MGI:107804 // MGI:1922867 // MGI:1098259 // MGI:101757 // MGI:95851 // MGI:1345961
GO:0051050	Biological process	positive regulation of transport	5	117	208	35008	0.00076	0.0075	// MGI:1915835 // MGI:96448 // MGI:88227 // MGI:96924 // MGI:1890773
GO:0034613	Biological process	cellular protein localization	6	117	317	35008	0.00077	0.0076	// MGI:894297 // MGI:101757 // MGI:105068 // MGI:106211 // MGI:1915831 // MGI:1914647
GO:0061024	Biological process	membrane organization	6	117	320	35008	0.00081	0.0077	// MGI:1890773 // MGI:88227 // MGI:96448 // MGI:1338947 // MGI:88262 // MGI:96924
GO:0003013	Biological process	circulatory system process	5	117	211	35008	0.0008	0.0077	// MGI:88057 // MGI:105979 // MGI:1097705 // MGI:96163 // MGI:97255
GO:0070727	Biological process	cellular macromolecule localization	6	117	319	35008	0.00079	0.0077	// MGI:894297 // MGI:101757 // MGI:105068 // MGI:106211 // MGI:1915831 // MGI:1914647
GO:0016044	Biological process	cellular membrane organization	6	117	320	35008	0.00081	0.0077	// MGI:1890773 // MGI:88227 // MGI:96448 // MGI:1338947 // MGI:88262 // MGI:96924
GO:0008015	Biological process	blood circulation	5	117	211	35008	0.0008	0.0077	// MGI:88057 // MGI:105979 // MGI:1097705 // MGI:96163 // MGI:97255
GO:0019725	Biological process	cellular homeostasis	7	117	451	35008	0.00089	0.0084	// MGI:88057 // MGI:95834 // MGI:96837 // MGI:97620 // MGI:88269 // MGI:87998 // MGI:97464
GO:0010467	Biological process	gene expression	21	117	2985	35008	0.0009	0.0085	// MGI:1914275 // MGI:99262 // MGI:88227 // MGI:1202063 // MGI:105037 // MGI:88228 // MGI:88057 // MGI:96163 // MGI:96924 // MGI:1924058 // MGI:88002 // MGI:88283 // MGI:2668347 // MGI:98158 // MGI:1915302 // MGI:95303 // MGI:87998 // MGI:3040672 // MGI:88385 // MGI:1351329 // MGI:104820
GO:0006897	Biological process	endocytosis	5	117	223	35008	0.001	0.0094	// MGI:96448 // MGI:88262 // MGI:88227 // MGI:96924 // MGI:1890773
GO:0006753	Biological process	nucleoside phosphate metabolic process	6	117	335	35008	0.001	0.0094	// MGI:97255 // MGI:97365 // MGI:105979 // MGI:105992 // MGI:97591 // MGI:88108
GO:0044248	Biological process	cellular catabolic process	8	117	601	35008	0.001	0.0094	// MGI:88057 // MGI:97365 // MGI:97255 // MGI:105979 // MGI:96163 // MGI:105992 // MGI:97591 // MGI:97620
GO:0010324	Biological process	membrane invagination	5	117	223	35008	0.001	0.0094	// MGI:96448 // MGI:88262 // MGI:88227 // MGI:96924 // MGI:1890773
GO:0009117	Biological process	nucleotide metabolic process	6	117	335	35008	0.001	0.0094	// MGI:97255 // MGI:97365 // MGI:105979 // MGI:105992 // MGI:97591 // MGI:88108
GO:0044085	Biological process	cellular component biogenesis	9	117	783	35008	0.0014	0.012	// MGI:1890773 // MGI:107804 // MGI:97255 // MGI:1345961 // MGI:1098259 // MGI:1922867 // MGI:95851 // MGI:104808 // MGI:106211
GO:0009893	Biological process	positive regulation of metabolic process	9	117	788	35008	0.0014	0.013	// MGI:88057 // MGI:88227 // MGI:97365 // MGI:105037 // MGI:105112 // MGI:96448 // MGI:96819 // MGI:87998 // MGI:106211
GO:0040011	Biological process	locomotion	7	117	497	35008	0.0015	0.014	// MGI:1345961 // MGI:88244 // MGI:101757 // MGI:1338947 // MGI:1915835 // MGI:87998 // MGI:88262
GO:0016477	Biological process	cell migration	6	117	365	35008	0.0016	0.014	// MGI:1345961 // MGI:101757 // MGI:1338947 // MGI:1915835 // MGI:87998 // MGI:88262
GO:0045597	Biological process	positive regulation of cell differentiation	5	117	246	35008	0.0016	0.014	// MGI:1915835 // MGI:87998 // MGI:88423 // MGI:97365 // MGI:88269
GO:0055086	Biological process	nucleobase, nucleoside and nucleotide metabolic process	6	117	366	35008	0.0016	0.014	// MGI:97255 // MGI:97365 // MGI:105979 // MGI:105992 // MGI:97591 // MGI:88108
GO:0009719	Biological process	response to endogenous stimulus	5	117	249	35008	0.0016	0.014	// MGI:101757 // MGI:98377 // MGI:891968 // MGI:105045 // MGI:96163
GO:0044249	Biological process	cellular biosynthetic process	24	117	3813	35008	0.0017	0.015	// MGI:99262 // MGI:108030 // MGI:87998 // MGI:106211 // MGI:88108 // MGI:1860456 // MGI:96163 // MGI:1924058 // MGI:98158 // MGI:95303 // MGI:3040672 // MGI:105992 // MGI:96819 // MGI:1915302 // MGI:88070 // MGI:1914275 // MGI:88057 // MGI:97365 // MGI:1202063 // MGI:105037 // MGI:105979 // MGI:97591 // MGI:1351329 // MGI:103147
GO:0008284	Biological process	positive regulation of cell proliferation	6	117	376	35008	0.0018	0.016	// MGI:1345961 // MGI:97365 // MGI:88423 // MGI:96448 // MGI:1097705 // MGI:87998
GO:0008283	Biological process	cell proliferation	9	117	825	35008	0.0019	0.017	// MGI:1345961 // MGI:97608 // MGI:97365 // MGI:88423 // MGI:96163 // MGI:96819 // MGI:96448 // MGI:1097705 // MGI:87998
GO:0061061	Biological process	muscle structure development	5	117	265	35008	0.0022	0.018	// MGI:107717 // MGI:106012 // MGI:97620 // MGI:97255 // MGI:1312985
GO:0034622	Biological process	cellular macromolecular complex assembly	5	117	267	35008	0.0022	0.019	// MGI:1098259 // MGI:107804 // MGI:95851 // MGI:1345961 // MGI:1922867
GO:0043933	Biological process	macromolecular complex subunit organization	7	117	533	35008	0.0023	0.019	// MGI:107804 // MGI:88057 // MGI:1922867 // MGI:1098259 // MGI:101757 // MGI:95851 // MGI:1345961
GO:0051716	Biological process	cellular response to stimulus	8	117	695	35008	0.0025	0.021	// MGI:1345961 // MGI:88057 // MGI:97365 // MGI:96163 // MGI:96819 // MGI:1338947 // MGI:1915835 // MGI:106211
GO:0006082	Biological process	organic acid metabolic process	7	117	545	35008	0.0026	0.021	// MGI:97365 // MGI:1860456 // MGI:97591 // MGI:96819 // MGI:87998 // MGI:88070 // MGI:97464
GO:0048870	Biological process	cell motility	6	117	411	35008	0.0028	0.023	// MGI:1345961 // MGI:101757 // MGI:1338947 // MGI:1915835 // MGI:87998 // MGI:88262
GO:0051674	Biological process	localization of cell	6	117	411	35008	0.0028	0.023	// MGI:1345961 // MGI:101757 // MGI:1338947 // MGI:1915835 // MGI:87998 // MGI:88262
GO:0015031	Biological process	protein transport	8	117	710	35008	0.0028	0.023	// MGI:1890773 // MGI:894297 // MGI:101757 // MGI:96819 // MGI:1915615 // MGI:105068 // MGI:1915831 // MGI:1914647
GO:0006066	Biological process	alcohol metabolic process	6	117	416	35008	0.003	0.024	// MGI:88057 // MGI:1860456 // MGI:105992 // MGI:97591 // MGI:105979 // MGI:98221
GO:0045184	Biological process	establishment of protein localization	8	117	721	35008	0.0031	0.025	// MGI:1890773 // MGI:894297 // MGI:101757 // MGI:96819 // MGI:1915615 // MGI:105068 // MGI:1915831 // MGI:1914647
GO:0006886	Biological process	intracellular protein transport	5	117	290	35008	0.0031	0.025	// MGI:101757 // MGI:105068 // MGI:894297 // MGI:1915831 // MGI:1914647
GO:0044265	Biological process	cellular macromolecule catabolic process	5	117	296	35008	0.0034	0.027	// MGI:97591 // MGI:105979 // MGI:88057 // MGI:97620 // MGI:105992
GO:0031325	Biological process	positive regulation of cellular metabolic process	8	117	736	35008	0.0035	0.028	// MGI:88057 // MGI:88227 // MGI:97365 // MGI:105037 // MGI:105112 // MGI:96448 // MGI:96819 // MGI:106211
GO:0009056	Biological process	catabolic process	8	117	759	35008	0.0042	0.033	// MGI:88057 // MGI:97365 // MGI:97255 // MGI:105979 // MGI:96163 // MGI:105992 // MGI:97591 // MGI:97620
GO:0032787	Biological process	monocarboxylic acid metabolic process	5	117	324	35008	0.005	0.039	// MGI:87998 // MGI:1860456 // MGI:96819 // MGI:97464 // MGI:97591
GO:0048523	Biological process	negative regulation of cellular process	11	117	1348	35008	0.0058	0.045	// MGI:1890773 // MGI:97365 // MGI:88423 // MGI:1098259 // MGI:105979 // MGI:96163 // MGI:96819 // MGI:95851 // MGI:1097705 // MGI:1915835 // MGI:87998
GO:0009607	Biological process	response to biotic stimulus	5	117	341	35008	0.0061	0.048	// MGI:1922090 // MGI:88127 // MGI:1919292 // MGI:97608 // MGI:96924
GO:0033554	Biological process	cellular response to stress	6	117	487	35008	0.0063	0.048	// MGI:88057 // MGI:97365 // MGI:96163 // MGI:96819 // MGI:1915835 // MGI:106211
GO:0050794	Biological process	regulation of cellular process	31	117	5942	35008	0.0064	0.049	// MGI:1890773 // MGI:88423 // MGI:95851 // MGI:87998 // MGI:106211 // MGI:97464 // MGI:96924 // MGI:97608 // MGI:95834 // MGI:1098259 // MGI:96163 // MGI:107717 // MGI:105068 // MGI:97620 // MGI:101757 // MGI:96819 // MGI:88269 // MGI:88127 // MGI:1345961 // MGI:88057 // MGI:88227 // MGI:97365 // MGI:105037 // MGI:105979 // MGI:105112 // MGI:96448 // MGI:1097705 // MGI:1915615 // MGI:1338947 // …

## Sheet: Table S8
Supplementary Table 8. GO term enrichment analysis of porteins that are preferably reduced in both MI-3d and MI-7d (FDR < 0.05).
GO_acc	term_type	Term	queryitem	querytotal	bgitem	bgtotal	pvalue	FDR	entries
GO:0044281	Biological process	small molecule metabolic process	30	70	1363	35008	8.2e-24	3.6e-21	// MGI:99261 // MGI:97830 // MGI:1344408 // MGI:94865 // MGI:1923488 // MGI:87998 // MGI:97565 // MGI:95791 // MGI:1926788 // MGI:1933118 // MGI:96763 // MGI:97255 // MGI:1925668 // MGI:97828 // MGI:2183447 // MGI:1929865 // MGI:87947 // MGI:1913421 // MGI:1342273 // MGI:97555 // MGI:99500 // MGI:95865 // MGI:95860 // MGI:95395 // MGI:88038 // MGI:95742 // MGI:1353494 // MGI:103078 // MGI:95640 /…
GO:0006066	Biological process	alcohol metabolic process	16	70	416	35008	2.9e-16	6.3e-14	// MGI:97828 // MGI:96763 // MGI:1925668 // MGI:1913421 // MGI:97830 // MGI:1353494 // MGI:1344408 // MGI:97555 // MGI:103078 // MGI:2183447 // MGI:97565 // MGI:95791 // MGI:95640 // MGI:95395 // MGI:1933118 // MGI:87994
GO:0006006	Biological process	glucose metabolic process	12	70	164	35008	1.4e-15	2.1e-13	// MGI:95395 // MGI:1925668 // MGI:1913421 // MGI:97830 // MGI:97828 // MGI:97555 // MGI:87994 // MGI:2183447 // MGI:97565 // MGI:95640 // MGI:96763 // MGI:1933118
GO:0019318	Biological process	hexose metabolic process	12	70	191	35008	8.1e-15	8.9e-13	// MGI:95395 // MGI:1925668 // MGI:1913421 // MGI:97830 // MGI:97828 // MGI:97555 // MGI:87994 // MGI:2183447 // MGI:97565 // MGI:95640 // MGI:96763 // MGI:1933118
GO:0044262	Biological process	cellular carbohydrate metabolic process	14	70	351	35008	1.6e-14	1.1e-12	// MGI:95395 // MGI:1925668 // MGI:1913421 // MGI:97830 // MGI:1353494 // MGI:97828 // MGI:97555 // MGI:87994 // MGI:2183447 // MGI:97565 // MGI:95791 // MGI:95640 // MGI:96763 // MGI:1933118
GO:0008152	Biological process	metabolic process	44	70	7126	35008	1.5e-14	1.1e-12	// MGI:99261 // MGI:2442168 // MGI:107686 // MGI:1353460 // MGI:97830 // MGI:2446117 // MGI:1344408 // MGI:94865 // MGI:87978 // MGI:1923488 // MGI:87998 // MGI:97565 // MGI:95791 // MGI:1926788 // MGI:1933118 // MGI:96763 // MGI:1298381 // MGI:1194500 // MGI:97255 // MGI:1925668 // MGI:97828 // MGI:2183447 // MGI:1929865 // MGI:1916372 // MGI:95395 // MGI:1913421 // MGI:1342273 // MGI:1309515 //…
GO:0005996	Biological process	monosaccharide metabolic process	12	70	217	35008	3.4e-14	1.9e-12	// MGI:95395 // MGI:1925668 // MGI:1913421 // MGI:97830 // MGI:97828 // MGI:97555 // MGI:87994 // MGI:2183447 // MGI:97565 // MGI:95640 // MGI:96763 // MGI:1933118
GO:0005975	Biological process	carbohydrate metabolic process	15	70	463	35008	3e-14	1.9e-12	// MGI:95395 // MGI:1925668 // MGI:1913421 // MGI:97830 // MGI:1353494 // MGI:97828 // MGI:97555 // MGI:87994 // MGI:2183447 // MGI:97565 // MGI:95791 // MGI:95640 // MGI:96763 // MGI:1933118 // MGI:95742
GO:0044275	Biological process	cellular carbohydrate catabolic process	9	70	78	35008	1.3e-13	6.5e-12	// MGI:95395 // MGI:97830 // MGI:1913421 // MGI:97828 // MGI:97555 // MGI:87994 // MGI:95640 // MGI:96763 // MGI:1933118
GO:0016052	Biological process	carbohydrate catabolic process	9	70	99	35008	9.8e-13	4.3e-11	// MGI:95395 // MGI:97830 // MGI:1913421 // MGI:97828 // MGI:97555 // MGI:87994 // MGI:95640 // MGI:96763 // MGI:1933118
GO:0044237	Biological process	cellular metabolic process	38	70	6073	35008	3.1e-12	1.2e-10	// MGI:99261 // MGI:2442168 // MGI:107686 // MGI:1353460 // MGI:97830 // MGI:1344408 // MGI:87978 // MGI:1923488 // MGI:87998 // MGI:97565 // MGI:95791 // MGI:1926788 // MGI:1933118 // MGI:97828 // MGI:96763 // MGI:1298381 // MGI:1194500 // MGI:97255 // MGI:1925668 // MGI:94865 // MGI:2183447 // MGI:1929865 // MGI:95395 // MGI:1913421 // MGI:1342273 // MGI:97555 // MGI:98254 // MGI:99500 // MGI:9…
GO:0043436	Biological process	oxoacid metabolic process	13	70	544	35008	7.4e-11	2.1e-09	// MGI:94865 // MGI:99261 // MGI:88038 // MGI:1342273 // MGI:99500 // MGI:97555 // MGI:1923488 // MGI:87998 // MGI:103078 // MGI:95791 // MGI:96763 // MGI:1926788 // MGI:1933118
GO:0019320	Biological process	hexose catabolic process	7	70	60	35008	7.3e-11	2.1e-09	// MGI:95395 // MGI:1913421 // MGI:97555 // MGI:87994 // MGI:95640 // MGI:96763 // MGI:1933118
GO:0006082	Biological process	organic acid metabolic process	13	70	545	35008	7.5e-11	2.1e-09	// MGI:94865 // MGI:99261 // MGI:88038 // MGI:1342273 // MGI:99500 // MGI:97555 // MGI:1923488 // MGI:87998 // MGI:103078 // MGI:95791 // MGI:96763 // MGI:1926788 // MGI:1933118
GO:0006007	Biological process	glucose catabolic process	7	70	59	35008	6.6e-11	2.1e-09	// MGI:95395 // MGI:1913421 // MGI:97555 // MGI:87994 // MGI:95640 // MGI:96763 // MGI:1933118
GO:0019752	Biological process	carboxylic acid metabolic process	13	70	544	35008	7.4e-11	2.1e-09	// MGI:94865 // MGI:99261 // MGI:88038 // MGI:1342273 // MGI:99500 // MGI:97555 // MGI:1923488 // MGI:87998 // MGI:103078 // MGI:95791 // MGI:96763 // MGI:1926788 // MGI:1933118
GO:0046365	Biological process	monosaccharide catabolic process	7	70	61	35008	8.1e-11	2.1e-09	// MGI:95395 // MGI:1913421 // MGI:97555 // MGI:87994 // MGI:95640 // MGI:96763 // MGI:1933118
GO:0042180	Biological process	cellular ketone metabolic process	13	70	558	35008	1e-10	2.4e-09	// MGI:94865 // MGI:99261 // MGI:88038 // MGI:1342273 // MGI:99500 // MGI:97555 // MGI:1923488 // MGI:87998 // MGI:103078 // MGI:95791 // MGI:96763 // MGI:1926788 // MGI:1933118
GO:0044248	Biological process	cellular catabolic process	13	70	601	35008	2.4e-10	5.3e-09	// MGI:94865 // MGI:95395 // MGI:97255 // MGI:97830 // MGI:1913421 // MGI:97828 // MGI:97555 // MGI:87994 // MGI:99500 // MGI:95791 // MGI:95640 // MGI:96763 // MGI:1933118
GO:0046164	Biological process	alcohol catabolic process	7	70	72	35008	2.4e-10	5.3e-09	// MGI:95395 // MGI:1913421 // MGI:97555 // MGI:87994 // MGI:95640 // MGI:96763 // MGI:1933118
GO:0006091	Biological process	generation of precursor metabolites and energy	10	70	273	35008	2.6e-10	5.4e-09	// MGI:95395 // MGI:107686 // MGI:97830 // MGI:97828 // MGI:97555 // MGI:87994 // MGI:95791 // MGI:95640 // MGI:96763 // MGI:1933118
GO:0044282	Biological process	small molecule catabolic process	9	70	197	35008	3.3e-10	6.6e-09	// MGI:94865 // MGI:95395 // MGI:1913421 // MGI:97555 // MGI:87994 // MGI:95791 // MGI:95640 // MGI:96763 // MGI:1933118
GO:0009987	Biological process	cellular process	48	70	11182	35008	3.9e-10	7.4e-09	// MGI:99261 // MGI:2442168 // MGI:107686 // MGI:1353460 // MGI:97830 // MGI:98783 // MGI:1344408 // MGI:96922 // MGI:94865 // MGI:87978 // MGI:1923488 // MGI:87998 // MGI:97565 // MGI:95791 // MGI:96825 // MGI:1926788 // MGI:1933118 // MGI:96763 // MGI:1298381 // MGI:1194500 // MGI:97255 // MGI:109611 // MGI:1925668 // MGI:97828 // MGI:106012 // MGI:1929865 // MGI:1330233 // MGI:95395 // MGI:191…
GO:0006096	Biological process	glycolysis	6	70	46	35008	9.6e-10	1.8e-08	// MGI:95395 // MGI:97555 // MGI:87994 // MGI:95640 // MGI:96763 // MGI:1933118
GO:0009056	Biological process	catabolic process	13	70	759	35008	3.8e-09	6.8e-08	// MGI:94865 // MGI:95395 // MGI:97255 // MGI:97830 // MGI:1913421 // MGI:97828 // MGI:97555 // MGI:87994 // MGI:99500 // MGI:95791 // MGI:95640 // MGI:96763 // MGI:1933118
GO:0044265	Biological process	cellular macromolecule catabolic process	9	70	296	35008	1e-08	1.7e-07	// MGI:95395 // MGI:97830 // MGI:1913421 // MGI:97828 // MGI:97555 // MGI:87994 // MGI:95640 // MGI:96763 // MGI:1933118
GO:0044283	Biological process	small molecule biosynthetic process	9	70	307	35008	1.4e-08	2.3e-07	// MGI:1929865 // MGI:99261 // MGI:1342273 // MGI:1353494 // MGI:97555 // MGI:95791 // MGI:87998 // MGI:1926788 // MGI:1933118
GO:0044238	Biological process	primary metabolic process	32	70	6169	35008	5.6e-08	8.9e-07	// MGI:99261 // MGI:2442168 // MGI:1194500 // MGI:97830 // MGI:1344408 // MGI:94865 // MGI:87978 // MGI:87994 // MGI:87998 // MGI:97565 // MGI:95791 // MGI:1926788 // MGI:1933118 // MGI:96763 // MGI:1353460 // MGI:97255 // MGI:1925668 // MGI:97828 // MGI:2183447 // MGI:1929865 // MGI:95395 // MGI:1913421 // MGI:97555 // MGI:99500 // MGI:95865 // MGI:95860 // MGI:87947 // MGI:88038 // MGI:95742 //…
GO:0009057	Biological process	macromolecule catabolic process	9	70	366	35008	6.1e-08	9.2e-07	// MGI:95395 // MGI:97830 // MGI:1913421 // MGI:97828 // MGI:97555 // MGI:87994 // MGI:95640 // MGI:96763 // MGI:1933118
GO:0006732	Biological process	coenzyme metabolic process	7	70	173	35008	7.6e-08	1.1e-06	// MGI:1929865 // MGI:96763 // MGI:1913421 // MGI:98254 // MGI:95742 // MGI:95865 // MGI:95860
GO:0055114	Biological process	oxidation reduction	11	70	655	35008	8.3e-08	1.2e-06	// MGI:1916372 // MGI:107686 // MGI:2446117 // MGI:1353494 // MGI:1859821 // MGI:1923488 // MGI:103078 // MGI:87998 // MGI:95640 // MGI:96763 // MGI:104513
GO:0051186	Biological process	cofactor metabolic process	7	70	210	35008	2.7e-07	3.7e-06	// MGI:1929865 // MGI:96763 // MGI:1913421 // MGI:98254 // MGI:95742 // MGI:95865 // MGI:95860
GO:0032787	Biological process	monocarboxylic acid metabolic process	8	70	324	35008	3.4e-07	4.5e-06	// MGI:94865 // MGI:99261 // MGI:88038 // MGI:97555 // MGI:99500 // MGI:87998 // MGI:96763 // MGI:1933118
GO:0006519	Biological process	cellular amino acid and derivative metabolic process	7	70	313	35008	3.6e-06	4.7e-05	// MGI:95742 // MGI:1344408 // MGI:103078 // MGI:95791 // MGI:95865 // MGI:1926788 // MGI:95860
GO:0034641	Biological process	cellular nitrogen compound metabolic process	7	70	394	35008	1.6e-05	0.0002	// MGI:1929865 // MGI:1913421 // MGI:1344408 // MGI:103078 // MGI:95791 // MGI:96763 // MGI:1926788
GO:0042592	Biological process	homeostatic process	9	70	735	35008	1.7e-05	0.00021	// MGI:94865 // MGI:97830 // MGI:88038 // MGI:98783 // MGI:1859821 // MGI:95791 // MGI:96922 // MGI:87998 // MGI:2135637
GO:0016053	Biological process	organic acid biosynthetic process	5	70	166	35008	2.4e-05	0.00028	// MGI:95791 // MGI:87998 // MGI:1342273 // MGI:1926788 // MGI:99261
GO:0046394	Biological process	carboxylic acid biosynthetic process	5	70	166	35008	2.4e-05	0.00028	// MGI:95791 // MGI:87998 // MGI:1342273 // MGI:1926788 // MGI:99261
GO:0006575	Biological process	cellular amino acid derivative metabolic process	5	70	167	35008	2.5e-05	0.00028	// MGI:1344408 // MGI:95742 // MGI:95865 // MGI:103078 // MGI:95860
GO:0048878	Biological process	chemical homeostasis	7	70	493	35008	6.3e-05	0.0007	// MGI:94865 // MGI:97830 // MGI:88038 // MGI:98783 // MGI:87998 // MGI:95791 // MGI:2135637
GO:0006631	Biological process	fatty acid metabolic process	5	70	221	35008	9.1e-05	0.00098	// MGI:94865 // MGI:87998 // MGI:88038 // MGI:99500 // MGI:99261
GO:0030154	Biological process	cell differentiation	12	70	1793	35008	0.00022	0.0023	// MGI:94865 // MGI:1344408 // MGI:1330233 // MGI:97255 // MGI:1194500 // MGI:88038 // MGI:98783 // MGI:1915347 // MGI:103078 // MGI:96922 // MGI:87998 // MGI:96825
GO:0032502	Biological process	developmental process	16	70	3035	35008	0.00027	0.0028	// MGI:94865 // MGI:1344408 // MGI:1330233 // MGI:97255 // MGI:1194500 // MGI:109611 // MGI:88038 // MGI:98783 // MGI:1915347 // MGI:103078 // MGI:3612190 // MGI:106012 // MGI:96922 // MGI:87998 // MGI:96825 // MGI:95640
GO:0042221	Biological process	response to chemical stimulus	9	70	1070	35008	0.00029	0.0029	// MGI:97830 // MGI:2446117 // MGI:1353494 // MGI:103078 // MGI:99500 // MGI:96922 // MGI:87998 // MGI:2135637 // MGI:1933118
GO:0019725	Biological process	cellular homeostasis	6	70	451	35008	0.00031	0.003	// MGI:94865 // MGI:97830 // MGI:98783 // MGI:1859821 // MGI:87998 // MGI:2135637
GO:0048869	Biological process	cellular developmental process	12	70	1885	35008	0.00035	0.0033	// MGI:94865 // MGI:1344408 // MGI:1330233 // MGI:97255 // MGI:1194500 // MGI:88038 // MGI:98783 // MGI:1915347 // MGI:103078 // MGI:96922 // MGI:87998 // MGI:96825
GO:0065008	Biological process	regulation of biological quality	12	70	1898	35008	0.00037	0.0034	// MGI:94865 // MGI:1859821 // MGI:97255 // MGI:97830 // MGI:88038 // MGI:99500 // MGI:98783 // MGI:1344408 // MGI:95791 // MGI:96922 // MGI:87998 // MGI:2135637
GO:0009117	Biological process	nucleotide metabolic process	5	70	335	35008	0.0006	0.0054	// MGI:1929865 // MGI:87947 // MGI:96763 // MGI:97255 // MGI:1913421
GO:0006753	Biological process	nucleoside phosphate metabolic process	5	70	335	35008	0.0006	0.0054	// MGI:1929865 // MGI:87947 // MGI:96763 // MGI:97255 // MGI:1913421
GO:0055086	Biological process	nucleobase, nucleoside and nucleotide metabolic process	5	70	366	35008	0.00089	0.0078	// MGI:1929865 // MGI:87947 // MGI:96763 // MGI:97255 // MGI:1913421
GO:0006873	Biological process	cellular ion homeostasis	5	70	373	35008	0.00096	0.0083	// MGI:94865 // MGI:87998 // MGI:98783 // MGI:2135637 // MGI:97830
GO:0055082	Biological process	cellular chemical homeostasis	5	70	379	35008	0.001	0.0087	// MGI:94865 // MGI:87998 // MGI:98783 // MGI:2135637 // MGI:97830
GO:0050801	Biological process	ion homeostasis	5	70	404	35008	0.0014	0.011	// MGI:94865 // MGI:87998 // MGI:98783 // MGI:2135637 // MGI:97830
GO:0048731	Biological process	system development	12	70	2296	35008	0.0019	0.016	// MGI:94865 // MGI:3612190 // MGI:1330233 // MGI:1194500 // MGI:97255 // MGI:109611 // MGI:98783 // MGI:1915347 // MGI:103078 // MGI:106012 // MGI:96922 // MGI:87998
GO:0007275	Biological process	multicellular organismal development	13	70	2789	35008	0.0033	0.027	// MGI:94865 // MGI:3612190 // MGI:1330233 // MGI:1194500 // MGI:97255 // MGI:109611 // MGI:98783 // MGI:1915347 // MGI:103078 // MGI:106012 // MGI:96922 // MGI:87998 // MGI:95640
GO:0048856	Biological process	anatomical structure development	12	70	2466	35008	0.0034	0.027	// MGI:94865 // MGI:3612190 // MGI:1330233 // MGI:1194500 // MGI:97255 // MGI:109611 // MGI:98783 // MGI:1915347 // MGI:103078 // MGI:106012 // MGI:96922 // MGI:87998
GO:0044255	Biological process	cellular lipid metabolic process	5	70	507	35008	0.0036	0.028	// MGI:94865 // MGI:87998 // MGI:88038 // MGI:99500 // MGI:99261
GO:0006810	Biological process	transport	12	70	2534	35008	0.0043	0.032	// MGI:94865 // MGI:99261 // MGI:107686 // MGI:97255 // MGI:88038 // MGI:1914155 // MGI:1915347 // MGI:98254 // MGI:3612190 // MGI:96922 // MGI:96825 // MGI:2135637
GO:0051234	Biological process	establishment of localization	12	70	2550	35008	0.0045	0.034	// MGI:94865 // MGI:99261 // MGI:107686 // MGI:97255 // MGI:88038 // MGI:1914155 // MGI:1915347 // MGI:98254 // MGI:3612190 // MGI:96922 // MGI:96825 // MGI:2135637
GO:0051179	Biological process	localization	13	70	2927	35008	0.005	0.037	// MGI:94865 // MGI:99261 // MGI:107686 // MGI:97255 // MGI:88038 // MGI:1914155 // MGI:1915347 // MGI:98254 // MGI:3612190 // MGI:96922 // MGI:87998 // MGI:96825 // MGI:2135637
GO:0050896	Biological process	response to stimulus	12	70	2628	35008	0.0057	0.041	// MGI:99261 // MGI:97830 // MGI:88038 // MGI:2446117 // MGI:1353494 // MGI:3612190 // MGI:103078 // MGI:99500 // MGI:96922 // MGI:87998 // MGI:2135637 // MGI:1933118
GO:0032501	Biological process	multicellular organismal process	18	70	4828	35008	0.0058	0.041	// MGI:94865 // MGI:1344408 // MGI:1330233 // MGI:97255 // MGI:1194500 // MGI:99261 // MGI:88038 // MGI:109611 // MGI:99500 // MGI:98783 // MGI:1915347 // MGI:103078 // MGI:3612190 // MGI:106012 // MGI:96922 // MGI:87998 // MGI:95640 // MGI:2135637
GO:0008283	Biological process	cell proliferation	6	70	825	35008	0.0063	0.044	// MGI:1929865 // MGI:94865 // MGI:88038 // MGI:1353494 // MGI:87998 // MGI:2135637
GO:0048468	Biological process	cell development	6	70	847	35008	0.0071	0.049	// MGI:1344408 // MGI:1330233 // MGI:1194500 // MGI:97255 // MGI:1915347 // MGI:103078
